# Supplementary material for: Crystal structure of 2,5-bis­(di­phenyl­phosphan­yl)furan
Source: Acta Crystallogr E Crystallogr Commun. 2015 Nov 11;71(Pt 12):o922–3. doi: 10.1107/S2056989015020964 (PMC4719882; doi:10.1107/S2056989015020964)
Supplement: Supplementary file 1 [file e-71-0o922-sup1.cif]

##############################################################################
#                                                                            #
# This CIF contains the data in a paper accepted for publication in          #
# Acta Crystallographica Section E. It conforms to the requirements of       #
# Notes for Authors for Acta Crystallographica Section E, and has been       #
# peer reviewed under the auspices of the IUCr Commission on Journals.       #
#                                                                            #
# Full details of the Crystallographic Information File format               #
# are given in the paper "The Crystallographic Information File (CIF):       #
# a New Standard Archive File for Crystallography" by S. R. Hall, F. H.      #
# Allen and I. D. Brown [Acta Cryst. (1991), A47, 655-685].                  #
#                                                                            #
# The current version of the core CIF dictionary is obtainable from          #
# ftp://ftp.iucr.org/pub/cif_core.dic.                                       #
#                                                                            #
# Software is freely available for graphical display of the structure(s)     #
# in this CIF. For information consult the CIF software page                 #
# http://www.iucr.org/resources/cif/software.                                #
#                                                                            #
# This file may be used for bona fide research purposes within the           #
# scientific community so long as proper attribution is given to the journal # 
# article from which it was obtained.                                        #
#                                                                            #
##############################################################################
data_I
_database_code_depnum_ccdc_archive 'CCDC 1435225'
_audit_creation_method     SHELXL-97
_journal_date_recd_electronic     2015-10-18
_journal_date_accepted     2015-11-04
_journal_name_full     'Acta Crystallographica, Section E'
_journal_year     2015
_journal_volume     71
_journal_issue     12
_journal_page_first     o922
_journal_page_last     o923
_journal_paper_category     HO
_journal_paper_doi     10.1107/S2056989015020964
_journal_coeditor_code     SU5229
_publ_contact_author_name     'Jean-Michel Gr\'evy'
_publ_contact_author_address
;
Centro de Investigaciones Qu\'imicas
Universidad Aut\'onoma del Estado de Morelos
Av. Universidad 1001 Col. Chamilpa, CP 62209, Cuernavaca Mor.
Mexico
;
_publ_contact_author_email     'jeanmichelg@gmail.com'
_publ_contact_author_fax     '777 3297997'
_publ_contact_author_phone     '777 3297997'
_publ_section_title
;
Crystal structure of 2,5-bis(diphenylphosphanyl)furan
;
loop_
    _publ_author_name
    _publ_author_footnote
    _publ_author_address
    'Mart\'inez de Le\'on, Carla' .
;
Centro de Investigaciones Qu\'imicas
Universidad Aut\'onoma del Estado de Morelos
Av. Universidad 1001 Col. Chamilpa, CP 62209, Cuernavaca Mor.
Mexico
;
    'Tlahuext, Hugo' .
;
Centro de Investigaciones Qu\'imicas
Universidad Aut\'onoma del Estado de Morelos
Av. Universidad 1001 Col. Chamilpa, CP 62209, Cuernavaca Mor.
Mexico
;
    'Gr\'evy, Jean-Michel' .
;
Centro de Investigaciones Qu\'imicas
Universidad Aut\'onoma del Estado de Morelos
Av. Universidad 1001 Col. Chamilpa, CP 62209, Cuernavaca Mor.
Mexico
;
_publ_section_synopsis     .
_chemical_name_systematic
;
2,5-Bis(diphenylphosphanyl)furan
;
_chemical_name_common     ?
_chemical_formula_moiety     'C28 H22 O P2'
_chemical_formula_sum     'C28 H22 O P2'
_chemical_formula_iupac     'C28 H22 O P2'
_chemical_formula_weight     436.40
_chemical_melting_point     ?
_symmetry_cell_setting     monoclinic
_symmetry_space_group_name_H-M     'P 21/c'
_symmetry_space_group_name_Hall     '-P 2ybc'
loop_
    _symmetry_equiv_pos_as_xyz
    'x, y, z'
    '-x, y+1/2, -z+1/2'
    '-x, -y, -z'
    'x, -y-1/2, z-1/2'
_cell_length_a     10.7179(9)
_cell_length_b     8.5559(7)
_cell_length_c     24.550(2)
_cell_angle_alpha     90.00
_cell_angle_beta     94.3090(10)
_cell_angle_gamma     90.00
_cell_volume     2244.9(3)
_cell_formula_units_Z     4
_cell_measurement_reflns_used     7667
_cell_measurement_theta_min     2.38
_cell_measurement_theta_max     28.27
_cell_measurement_temperature     100(2)
_exptl_crystal_description     block
_exptl_crystal_colour     colorless
_exptl_crystal_size_max     0.17
_exptl_crystal_size_mid     0.15
_exptl_crystal_size_min     0.12
_exptl_crystal_density_diffrn     1.291
_exptl_crystal_density_meas     ?
_exptl_crystal_density_method     'not measured'
_exptl_crystal_F_000     912
_exptl_absorpt_coefficient_mu     0.212
_exptl_absorpt_correction_type     multi-scan
_exptl_absorpt_process_details
;
(SADABS; Bruker, 2000)
;
_exptl_absorpt_correction_T_min     0.9649
_exptl_absorpt_correction_T_max     0.9750
_exptl_special_details     ?
_diffrn_ambient_temperature     100(2)
_diffrn_radiation_type     MoK\a
_diffrn_radiation_wavelength     0.71073
_diffrn_radiation_source     'fine-focus sealed tube'
_diffrn_radiation_monochromator     graphite
_diffrn_measurement_device_type     'Bruker SMART APEX CCD area-detector'
_diffrn_measurement_method     'phi and omega scans'
_diffrn_detector_area_resol_mean     8.3
_diffrn_reflns_number     17894
_diffrn_reflns_av_R_equivalents     0.0450
_diffrn_reflns_av_sigmaI/netI     0.0362
_diffrn_reflns_theta_min     1.91
_diffrn_reflns_theta_max     24.99
_diffrn_reflns_theta_full     24.99
_diffrn_measured_fraction_theta_max     0.998
_diffrn_measured_fraction_theta_full     0.998
_diffrn_reflns_limit_h_min     -12
_diffrn_reflns_limit_h_max     12
_diffrn_reflns_limit_k_min     -9
_diffrn_reflns_limit_k_max     10
_diffrn_reflns_limit_l_min     -29
_diffrn_reflns_limit_l_max     29
_diffrn_standards_number     0
_diffrn_standards_interval_count     .
_diffrn_standards_interval_time     .
_diffrn_standards_decay_%     ?
_refine_special_details
;
Refinement of <i>F</i>^2^ against ALL reflections. The weighted <i>R</i>-factor
<i>wR</i> and goodness of fit <i>S</i> are based on <i>F</i>^2^, conventional
<i>R</i>-factors <i>R</i> are based on <i>F</i>, with <i>F</i> set to zero for
negative <i>F</i>^2^. The threshold expression of <i>F</i>^2^ >
\s(<i>F</i>^2^) is used only for calculating <i>R</i>-factors(gt) <i>etc</i>.
and is not relevant to the choice of reflections for refinement.
<i>R</i>-factors based on <i>F</i>^2^ are statistically about twice as large
as those based on <i>F</i>, and <i>R</i>- factors based on ALL data will be
even larger.
;
_reflns_number_total     3952
_reflns_number_gt     3836
_reflns_threshold_expression     >2sigma(I)
_refine_ls_structure_factor_coef     Fsqd
_refine_ls_matrix_type     full
_refine_ls_R_factor_all     0.0480
_refine_ls_R_factor_gt     0.0459
_refine_ls_wR_factor_gt     0.1043
_refine_ls_wR_factor_ref     0.1055
_refine_ls_goodness_of_fit_ref     1.174
_refine_ls_restrained_S_all     1.174
_refine_ls_number_reflns     3952
_refine_ls_number_parameters     280
_refine_ls_number_restraints     0
_refine_ls_hydrogen_treatment     constr
_refine_ls_weighting_scheme     calc
_refine_ls_weighting_details
         'calc w=1/[\s^2^(Fo^2^)+(0.0276P)^2^+1.9895P] where P=(Fo^2^+2Fc^2^)/3'
_atom_sites_solution_hydrogens     geom
_atom_sites_solution_primary     direct
_atom_sites_solution_secondary     difmap
_refine_ls_shift/su_max     0.001
_refine_ls_shift/su_mean     0.000
_refine_diff_density_max     0.490
_refine_diff_density_min     -0.236
_refine_ls_extinction_method     none
_refine_ls_extinction_coef     ?
loop_
    _atom_type_symbol
    _atom_type_description
    _atom_type_scat_dispersion_real
    _atom_type_scat_dispersion_imag
    _atom_type_scat_source
    'C' 'C' 0.0033 0.0016
                         'International Tables Vol C Tables 4.2.6.8 and 6.1.1.4'
    'H' 'H' 0.0000 0.0000
                         'International Tables Vol C Tables 4.2.6.8 and 6.1.1.4'
    'O' 'O' 0.0106 0.0060
                         'International Tables Vol C Tables 4.2.6.8 and 6.1.1.4'
    'P' 'P' 0.1023 0.0942
                         'International Tables Vol C Tables 4.2.6.8 and 6.1.1.4'
_computing_data_collection
;
SMART (Bruker, 2000)
;
_computing_cell_refinement
;
SAINT (Bruker, 2000)
;
_computing_data_reduction
;
SAINT (Bruker, 2000)
;
_computing_structure_solution
;
SHELXS97 (Sheldrick, 2008)
;
_computing_structure_refinement
;
SHELXL97 (Sheldrick, 2008)
;
_computing_molecular_graphics
;
SHELXTL (Sheldrick, 2008)
;
_computing_publication_material
;
SHELXTL (Sheldrick, 2008), PLATON (Spek, 2009) and publCIF
(Westrip, 2010)
;
loop_
    _atom_site_type_symbol
    _atom_site_label
    _atom_site_fract_x
    _atom_site_fract_y
    _atom_site_fract_z
    _atom_site_U_iso_or_equiv
    _atom_site_adp_type
    _atom_site_calc_flag
    _atom_site_refinement_flags
    _atom_site_occupancy
    _atom_site_symmetry_multiplicity
    _atom_site_disorder_assembly
    _atom_site_disorder_group
    C C1 0.19328(18) 0.3613(2) 0.06380(8) 0.0188(4) Uani d . 1 1 . .
    C C2 0.22310(19) 0.4340(2) 0.01764(8) 0.0209(4) Uani d . 1 1 . .
    H H2 0.1689 0.4962 -0.0058 0.025 Uiso calc R 1 1 . .
    C C3 0.35086(19) 0.3998(2) 0.01087(8) 0.0213(4) Uani d . 1 1 . .
    H H3 0.3976 0.4334 -0.0184 0.026 Uiso calc R 1 1 . .
    C C4 0.39337(18) 0.3108(2) 0.05365(8) 0.0191(4) Uani d . 1 1 . .
    C C5 0.08909(18) 0.3614(2) 0.16627(8) 0.0205(4) Uani d . 1 1 . .
    C C6 0.0223(2) 0.2789(3) 0.20342(9) 0.0247(5) Uani d . 1 1 . .
    H H6 -0.0398 0.2060 0.1904 0.030 Uiso calc R 1 1 . .
    C C7 0.0456(2) 0.3020(3) 0.25921(9) 0.0270(5) Uani d . 1 1 . .
    H H7 -0.0005 0.2448 0.2841 0.032 Uiso calc R 1 1 . .
    C C8 0.1353(2) 0.4078(3) 0.27864(9) 0.0270(5) Uani d . 1 1 . .
    H H8 0.1505 0.4242 0.3168 0.032 Uiso calc R 1 1 . .
    C C9 0.2031(2) 0.4898(3) 0.24222(9) 0.0284(5) Uani d . 1 1 . .
    H H9 0.2658 0.5617 0.2555 0.034 Uiso calc R 1 1 . .
    C C10 0.18003(19) 0.4675(3) 0.18634(9) 0.0249(5) Uani d . 1 1 . .
    H H10 0.2265 0.5249 0.1616 0.030 Uiso calc R 1 1 . .
    C C11 0.01519(19) 0.1311(2) 0.08714(8) 0.0202(4) Uani d . 1 1 . .
    C C12 0.09903(19) 0.0193(3) 0.10970(9) 0.0234(5) Uani d . 1 1 . .
    H H12 0.1751 0.0516 0.1288 0.028 Uiso calc R 1 1 . .
    C C13 0.0715(2) -0.1378(3) 0.10433(9) 0.0270(5) Uani d . 1 1 . .
    H H13 0.1291 -0.2131 0.1197 0.032 Uiso calc R 1 1 . .
    C C14 -0.0391(2) -0.1867(3) 0.07683(9) 0.0292(5) Uani d . 1 1 . .
    H H14 -0.0577 -0.2950 0.0736 0.035 Uiso calc R 1 1 . .
    C C15 -0.1225(2) -0.0770(3) 0.05413(9) 0.0303(5) Uani d . 1 1 . .
    H H15 -0.1984 -0.1100 0.0351 0.036 Uiso calc R 1 1 . .
    C C16 -0.0955(2) 0.0810(3) 0.05923(9) 0.0248(5) Uani d . 1 1 . .
    H H16 -0.1530 0.1558 0.0435 0.030 Uiso calc R 1 1 . .
    C C17 0.5853(2) 0.3097(2) 0.14057(9) 0.0252(5) Uani d . 1 1 . .
    C C18 0.5087(2) 0.2928(3) 0.18342(10) 0.0378(6) Uani d . 1 1 . .
    H H18 0.4317 0.2381 0.1777 0.045 Uiso calc R 1 1 . .
    C C19 0.5435(3) 0.3546(4) 0.23426(12) 0.0595(9) Uani d . 1 1 . .
    H H19 0.4902 0.3431 0.2632 0.071 Uiso calc R 1 1 . .
    C C20 0.6558(3) 0.4332(4) 0.24305(15) 0.0698(12) Uani d . 1 1 . .
    H H20 0.6795 0.4757 0.2781 0.084 Uiso calc R 1 1 . .
    C C21 0.7333(3) 0.4501(3) 0.20137(15) 0.0592(10) Uani d . 1 1 . .
    H H21 0.8108 0.5034 0.2077 0.071 Uiso calc R 1 1 . .
    C C22 0.6986(2) 0.3893(3) 0.15011(12) 0.0390(6) Uani d . 1 1 . .
    H H22 0.7521 0.4019 0.1213 0.047 Uiso calc R 1 1 . .
    C C23 0.51056(19) 0.0292(2) 0.08703(8) 0.0205(4) Uani d . 1 1 . .
    C C24 0.4083(2) -0.0493(3) 0.06230(9) 0.0264(5) Uani d . 1 1 . .
    H H24 0.3509 0.0047 0.0376 0.032 Uiso calc R 1 1 . .
    C C25 0.3891(2) -0.2063(3) 0.07329(10) 0.0316(5) Uani d . 1 1 . .
    H H25 0.3185 -0.2588 0.0562 0.038 Uiso calc R 1 1 . .
    C C26 0.4717(2) -0.2864(3) 0.10876(10) 0.0349(6) Uani d . 1 1 . .
    H H26 0.4575 -0.3932 0.1168 0.042 Uiso calc R 1 1 . .
    C C27 0.5758(3) -0.2098(3) 0.13253(11) 0.0405(6) Uani d . 1 1 . .
    H H27 0.6346 -0.2650 0.1562 0.049 Uiso calc R 1 1 . .
    C C28 0.5942(2) -0.0540(3) 0.12202(10) 0.0315(5) Uani d . 1 1 . .
    H H28 0.6653 -0.0022 0.1390 0.038 Uiso calc R 1 1 . .
    O O1 0.29720(12) 0.28470(16) 0.08728(6) 0.0202(3) Uani d . 1 1 . .
    P P1 0.04394(5) 0.34210(6) 0.09286(2) 0.02035(15) Uani d . 1 1 . .
    P P2 0.54811(5) 0.23216(6) 0.07140(2) 0.02108(15) Uani d . 1 1 . .
loop_
    _atom_site_aniso_label
    _atom_site_aniso_U_11
    _atom_site_aniso_U_22
    _atom_site_aniso_U_33
    _atom_site_aniso_U_12
    _atom_site_aniso_U_13
    _atom_site_aniso_U_23
    C1 0.0193(10) 0.0148(10) 0.0221(10) 0.0016(8) -0.0010(8) -0.0015(8)
    C2 0.0247(11) 0.0151(10) 0.0223(11) -0.0027(8) -0.0027(8) 0.0022(8)
    C3 0.0237(10) 0.0190(11) 0.0213(11) -0.0057(8) 0.0022(8) 0.0015(8)
    C4 0.0197(10) 0.0165(10) 0.0215(10) -0.0032(8) 0.0041(8) -0.0015(8)
    C5 0.0174(10) 0.0204(11) 0.0238(11) 0.0051(8) 0.0017(8) -0.0031(9)
    C6 0.0223(11) 0.0248(12) 0.0270(11) -0.0023(9) 0.0018(9) -0.0008(9)
    C7 0.0258(11) 0.0301(13) 0.0257(12) 0.0011(9) 0.0054(9) 0.0008(9)
    C8 0.0251(11) 0.0324(13) 0.0233(11) 0.0058(10) 0.0002(9) -0.0058(9)
    C9 0.0235(11) 0.0268(12) 0.0345(13) -0.0017(9) 0.0006(9) -0.0091(10)
    C10 0.0225(11) 0.0214(11) 0.0310(12) -0.0001(9) 0.0039(9) -0.0013(9)
    C11 0.0215(10) 0.0213(11) 0.0182(10) -0.0021(8) 0.0046(8) -0.0014(8)
    C12 0.0204(10) 0.0246(12) 0.0253(11) -0.0011(9) 0.0016(8) 0.0021(9)
    C13 0.0304(12) 0.0229(12) 0.0284(12) 0.0034(9) 0.0058(9) 0.0046(9)
    C14 0.0380(13) 0.0228(12) 0.0274(12) -0.0071(10) 0.0062(10) -0.0034(9)
    C15 0.0304(12) 0.0308(13) 0.0288(12) -0.0080(10) -0.0026(10) -0.0057(10)
    C16 0.0243(11) 0.0274(12) 0.0227(11) 0.0000(9) 0.0012(9) -0.0002(9)
    C17 0.0244(11) 0.0183(11) 0.0318(12) 0.0071(9) -0.0049(9) -0.0025(9)
    C18 0.0348(13) 0.0491(16) 0.0288(13) 0.0103(12) -0.0022(10) -0.0075(11)
    C19 0.060(2) 0.083(2) 0.0337(15) 0.0341(18) -0.0099(14) -0.0188(15)
    C20 0.075(2) 0.064(2) 0.064(2) 0.0447(19) -0.0437(19) -0.0425(18)
    C21 0.0466(17) 0.0303(15) 0.094(3) 0.0147(13) -0.0409(18) -0.0256(16)
    C22 0.0279(12) 0.0226(13) 0.0642(18) 0.0055(10) -0.0130(12) -0.0052(12)
    C23 0.0235(10) 0.0174(11) 0.0215(11) 0.0031(8) 0.0076(8) -0.0015(8)
    C24 0.0282(12) 0.0214(12) 0.0294(12) 0.0034(9) 0.0009(9) -0.0032(9)
    C25 0.0338(13) 0.0218(12) 0.0403(14) -0.0028(10) 0.0104(11) -0.0096(10)
    C26 0.0528(16) 0.0179(12) 0.0360(13) 0.0050(11) 0.0173(12) 0.0014(10)
    C27 0.0542(16) 0.0285(14) 0.0375(14) 0.0123(12) -0.0063(12) 0.0038(11)
    C28 0.0349(13) 0.0259(12) 0.0325(13) 0.0035(10) -0.0055(10) 0.0000(10)
    O1 0.0189(7) 0.0204(8) 0.0214(7) 0.0014(6) 0.0039(6) 0.0043(6)
    P1 0.0184(3) 0.0194(3) 0.0232(3) 0.0013(2) 0.0013(2) 0.0004(2)
    P2 0.0185(3) 0.0207(3) 0.0244(3) 0.0002(2) 0.0041(2) 0.0021(2)
_geom_special_details
;
All e.s.d.'s (except the e.s.d. in the dihedral angle between two l.s. planes)
are estimated using the full covariance matrix. The cell e.s.d.'s are taken
into account individually in the estimation of e.s.d.'s in distances, angles
and torsion angles; correlations between e.s.d.'s in cell parameters are only
used when they are defined by crystal symmetry. An approximate (isotropic)
treatment of cell e.s.d.'s is used for estimating e.s.d.'s involving l.s.
planes.
;
loop_
    _geom_bond_atom_site_label_1
    _geom_bond_atom_site_label_2
    _geom_bond_site_symmetry_2
    _geom_bond_distance
    _geom_bond_publ_flag
    C1 C2 . 1.352(3) ?
    C1 O1 . 1.381(2) ?
    C1 P1 . 1.808(2) ?
    C2 C3 . 1.422(3) ?
    C2 H2 . 0.9500 ?
    C3 C4 . 1.349(3) ?
    C3 H3 . 0.9500 ?
    C4 O1 . 1.386(2) ?
    C4 P2 . 1.812(2) ?
    C5 C6 . 1.393(3) ?
    C5 C10 . 1.395(3) ?
    C5 P1 . 1.838(2) ?
    C6 C7 . 1.388(3) ?
    C6 H6 . 0.9500 ?
    C7 C8 . 1.379(3) ?
    C7 H7 . 0.9500 ?
    C8 C9 . 1.385(3) ?
    C8 H8 . 0.9500 ?
    C9 C10 . 1.389(3) ?
    C9 H9 . 0.9500 ?
    C10 H10 . 0.9500 ?
    C11 C16 . 1.392(3) ?
    C11 C12 . 1.398(3) ?
    C11 P1 . 1.835(2) ?
    C12 C13 . 1.380(3) ?
    C12 H12 . 0.9500 ?
    C13 C14 . 1.385(3) ?
    C13 H13 . 0.9500 ?
    C14 C15 . 1.384(3) ?
    C14 H14 . 0.9500 ?
    C15 C16 . 1.386(3) ?
    C15 H15 . 0.9500 ?
    C16 H16 . 0.9500 ?
    C17 C18 . 1.390(3) ?
    C17 C22 . 1.396(3) ?
    C17 P2 . 1.839(2) ?
    C18 C19 . 1.381(4) ?
    C18 H18 . 0.9500 ?
    C19 C20 . 1.382(5) ?
    C19 H19 . 0.9500 ?
    C20 C21 . 1.373(5) ?
    C20 H20 . 0.9500 ?
    C21 C22 . 1.387(4) ?
    C21 H21 . 0.9500 ?
    C22 H22 . 0.9500 ?
    C23 C24 . 1.386(3) ?
    C23 C28 . 1.390(3) ?
    C23 P2 . 1.830(2) ?
    C24 C25 . 1.388(3) ?
    C24 H24 . 0.9500 ?
    C25 C26 . 1.377(4) ?
    C25 H25 . 0.9500 ?
    C26 C27 . 1.384(4) ?
    C26 H26 . 0.9500 ?
    C27 C28 . 1.375(4) ?
    C27 H27 . 0.9500 ?
    C28 H28 . 0.9500 ?
loop_
    _geom_angle_atom_site_label_1
    _geom_angle_atom_site_label_2
    _geom_angle_atom_site_label_3
    _geom_angle_site_symmetry_1
    _geom_angle_site_symmetry_3
    _geom_angle
    _geom_angle_publ_flag
    C2 C1 O1 . . 109.54(17) ?
    C2 C1 P1 . . 130.13(16) ?
    O1 C1 P1 . . 120.16(14) ?
    C1 C2 C3 . . 107.06(18) ?
    C1 C2 H2 . . 126.5 ?
    C3 C2 H2 . . 126.5 ?
    C4 C3 C2 . . 107.29(18) ?
    C4 C3 H3 . . 126.4 ?
    C2 C3 H3 . . 126.4 ?
    C3 C4 O1 . . 109.38(17) ?
    C3 C4 P2 . . 130.27(16) ?
    O1 C4 P2 . . 120.34(14) ?
    C6 C5 C10 . . 118.57(19) ?
    C6 C5 P1 . . 119.10(16) ?
    C10 C5 P1 . . 122.02(16) ?
    C7 C6 C5 . . 120.7(2) ?
    C7 C6 H6 . . 119.6 ?
    C5 C6 H6 . . 119.6 ?
    C8 C7 C6 . . 120.3(2) ?
    C8 C7 H7 . . 119.9 ?
    C6 C7 H7 . . 119.9 ?
    C7 C8 C9 . . 119.7(2) ?
    C7 C8 H8 . . 120.2 ?
    C9 C8 H8 . . 120.2 ?
    C8 C9 C10 . . 120.3(2) ?
    C8 C9 H9 . . 119.8 ?
    C10 C9 H9 . . 119.8 ?
    C9 C10 C5 . . 120.4(2) ?
    C9 C10 H10 . . 119.8 ?
    C5 C10 H10 . . 119.8 ?
    C16 C11 C12 . . 118.9(2) ?
    C16 C11 P1 . . 118.21(16) ?
    C12 C11 P1 . . 122.94(16) ?
    C13 C12 C11 . . 120.2(2) ?
    C13 C12 H12 . . 119.9 ?
    C11 C12 H12 . . 119.9 ?
    C12 C13 C14 . . 120.6(2) ?
    C12 C13 H13 . . 119.7 ?
    C14 C13 H13 . . 119.7 ?
    C15 C14 C13 . . 119.7(2) ?
    C15 C14 H14 . . 120.1 ?
    C13 C14 H14 . . 120.1 ?
    C14 C15 C16 . . 120.0(2) ?
    C14 C15 H15 . . 120.0 ?
    C16 C15 H15 . . 120.0 ?
    C15 C16 C11 . . 120.6(2) ?
    C15 C16 H16 . . 119.7 ?
    C11 C16 H16 . . 119.7 ?
    C18 C17 C22 . . 118.7(2) ?
    C18 C17 P2 . . 124.21(18) ?
    C22 C17 P2 . . 117.14(19) ?
    C19 C18 C17 . . 120.6(3) ?
    C19 C18 H18 . . 119.7 ?
    C17 C18 H18 . . 119.7 ?
    C18 C19 C20 . . 120.0(3) ?
    C18 C19 H19 . . 120.0 ?
    C20 C19 H19 . . 120.0 ?
    C21 C20 C19 . . 120.2(3) ?
    C21 C20 H20 . . 119.9 ?
    C19 C20 H20 . . 119.9 ?
    C20 C21 C22 . . 120.0(3) ?
    C20 C21 H21 . . 120.0 ?
    C22 C21 H21 . . 120.0 ?
    C21 C22 C17 . . 120.4(3) ?
    C21 C22 H22 . . 119.8 ?
    C17 C22 H22 . . 119.8 ?
    C24 C23 C28 . . 118.4(2) ?
    C24 C23 P2 . . 123.17(16) ?
    C28 C23 P2 . . 118.26(17) ?
    C23 C24 C25 . . 120.5(2) ?
    C23 C24 H24 . . 119.8 ?
    C25 C24 H24 . . 119.8 ?
    C26 C25 C24 . . 120.5(2) ?
    C26 C25 H25 . . 119.8 ?
    C24 C25 H25 . . 119.8 ?
    C25 C26 C27 . . 119.3(2) ?
    C25 C26 H26 . . 120.3 ?
    C27 C26 H26 . . 120.3 ?
    C28 C27 C26 . . 120.2(2) ?
    C28 C27 H27 . . 119.9 ?
    C26 C27 H27 . . 119.9 ?
    C27 C28 C23 . . 121.1(2) ?
    C27 C28 H28 . . 119.4 ?
    C23 C28 H28 . . 119.4 ?
    C1 O1 C4 . . 106.71(15) ?
    C1 P1 C11 . . 101.99(9) ?
    C1 P1 C5 . . 101.71(9) ?
    C11 P1 C5 . . 101.16(9) ?
    C4 P2 C23 . . 101.00(9) ?
    C4 P2 C17 . . 102.65(9) ?
    C23 P2 C17 . . 100.63(10) ?
loop_
    _geom_torsion_atom_site_label_1
    _geom_torsion_atom_site_label_2
    _geom_torsion_atom_site_label_3
    _geom_torsion_atom_site_label_4
    _geom_torsion_site_symmetry_1
    _geom_torsion_site_symmetry_2
    _geom_torsion_site_symmetry_3
    _geom_torsion_site_symmetry_4
    _geom_torsion
    _geom_torsion_publ_flag
    O1 C1 C2 C3 . . . . 1.1(2) ?
    P1 C1 C2 C3 . . . . -173.96(16) ?
    C1 C2 C3 C4 . . . . -1.2(2) ?
    C2 C3 C4 O1 . . . . 0.8(2) ?
    C2 C3 C4 P2 . . . . -177.79(16) ?
    C10 C5 C6 C7 . . . . 0.1(3) ?
    P1 C5 C6 C7 . . . . -173.69(16) ?
    C5 C6 C7 C8 . . . . 0.2(3) ?
    C6 C7 C8 C9 . . . . -0.6(3) ?
    C7 C8 C9 C10 . . . . 0.8(3) ?
    C8 C9 C10 C5 . . . . -0.5(3) ?
    C6 C5 C10 C9 . . . . 0.1(3) ?
    P1 C5 C10 C9 . . . . 173.68(16) ?
    C16 C11 C12 C13 . . . . -0.2(3) ?
    P1 C11 C12 C13 . . . . 179.52(16) ?
    C11 C12 C13 C14 . . . . -0.2(3) ?
    C12 C13 C14 C15 . . . . 0.5(3) ?
    C13 C14 C15 C16 . . . . -0.4(3) ?
    C14 C15 C16 C11 . . . . -0.1(3) ?
    C12 C11 C16 C15 . . . . 0.4(3) ?
    P1 C11 C16 C15 . . . . -179.37(17) ?
    C22 C17 C18 C19 . . . . 0.6(4) ?
    P2 C17 C18 C19 . . . . -180.0(2) ?
    C17 C18 C19 C20 . . . . -0.5(4) ?
    C18 C19 C20 C21 . . . . -0.1(5) ?
    C19 C20 C21 C22 . . . . 0.5(4) ?
    C20 C21 C22 C17 . . . . -0.5(4) ?
    C18 C17 C22 C21 . . . . -0.1(3) ?
    P2 C17 C22 C21 . . . . -179.55(19) ?
    C28 C23 C24 C25 . . . . 1.3(3) ?
    P2 C23 C24 C25 . . . . 175.88(16) ?
    C23 C24 C25 C26 . . . . -0.3(3) ?
    C24 C25 C26 C27 . . . . -1.4(3) ?
    C25 C26 C27 C28 . . . . 1.9(4) ?
    C26 C27 C28 C23 . . . . -0.9(4) ?
    C24 C23 C28 C27 . . . . -0.7(3) ?
    P2 C23 C28 C27 . . . . -175.58(19) ?
    C2 C1 O1 C4 . . . . -0.7(2) ?
    P1 C1 O1 C4 . . . . 175.01(14) ?
    C3 C4 O1 C1 . . . . -0.1(2) ?
    P2 C4 O1 C1 . . . . 178.63(14) ?
    C2 C1 P1 C11 . . . . 114.0(2) ?
    O1 C1 P1 C11 . . . . -60.70(17) ?
    C2 C1 P1 C5 . . . . -141.8(2) ?
    O1 C1 P1 C5 . . . . 43.55(17) ?
    C16 C11 P1 C1 . . . . -124.03(16) ?
    C12 C11 P1 C1 . . . . 56.25(19) ?
    C16 C11 P1 C5 . . . . 131.29(16) ?
    C12 C11 P1 C5 . . . . -48.43(18) ?
    C6 C5 P1 C1 . . . . -147.20(17) ?
    C10 C5 P1 C1 . . . . 39.21(19) ?
    C6 C5 P1 C11 . . . . -42.30(18) ?
    C10 C5 P1 C11 . . . . 144.11(17) ?
    C3 C4 P2 C23 . . . . -132.8(2) ?
    O1 C4 P2 C23 . . . . 48.70(17) ?
    C3 C4 P2 C17 . . . . 123.5(2) ?
    O1 C4 P2 C17 . . . . -54.96(17) ?
    C24 C23 P2 C4 . . . . 30.32(19) ?
    C28 C23 P2 C4 . . . . -155.10(17) ?
    C24 C23 P2 C17 . . . . 135.60(18) ?
    C28 C23 P2 C17 . . . . -49.82(18) ?
    C18 C17 P2 C4 . . . . 53.1(2) ?
    C22 C17 P2 C4 . . . . -127.44(18) ?
    C18 C17 P2 C23 . . . . -50.9(2) ?
    C22 C17 P2 C23 . . . . 128.61(18) ?
loop_
    _geom_hbond_atom_site_label_D
    _geom_hbond_atom_site_label_H
    _geom_hbond_atom_site_label_A
    _geom_hbond_site_symmetry_A
    _geom_hbond_distance_DH
    _geom_hbond_distance_HA
    _geom_hbond_distance_DA
    _geom_hbond_angle_DHA
    C27 H27 Cg 1_545 0.95 3.11 3.736(3) 125
_iucr_refine_instructions_details
;
TITL 1karlm in P2(1)/c
CELL 0.71073  10.7179   8.5559  24.5499  90.000  94.309  90.000
ZERR    4.00   0.0009   0.0007   0.0021   0.000   0.001   0.000
LATT 1
SYMM -X, 0.5+Y, 0.5-Z
SFAC C  H  O  P
UNIT 112 88 4 8
OMIT  -3.00  50.00
L.S. 4
ACTA
BOND $H
FMAP 2
PLAN 3
SIZE 0.12 0.15 0.17
CONF
WGHT  0.027100  1.999400
FVAR  0.122430
TEMP -173
MOLE 1
C1     1   0.193281  0.361297  0.063798 11.000000  0.019250  0.014840 =
           0.022060 -0.001460 -0.001010  0.001560
C2     1   0.223097  0.434020  0.017637 11.000000  0.024680  0.015070 =
           0.022280  0.002230 -0.002700 -0.002710
AFIX 43
H2     2   0.168929  0.496233 -0.005848 11.000000 -1.200000
AFIX 0
C3     1   0.350862  0.399797  0.010874 11.000000  0.023660  0.019030 =
           0.021280  0.001510  0.002160 -0.005670
AFIX 43
H3     2   0.397595  0.433415 -0.018355 11.000000 -1.200000
AFIX 0
C4     1   0.393368  0.310765  0.053652 11.000000  0.019700  0.016530 =
           0.021470 -0.001500  0.004150 -0.003210
C5     1   0.089090  0.361363  0.166269 11.000000  0.017400  0.020410 =
           0.023840 -0.003060  0.001700  0.005090
C6     1   0.022340  0.278896  0.203420 11.000000  0.022340  0.024750 =
           0.026980 -0.000760  0.001800 -0.002270
AFIX 43
H6     2  -0.039806  0.205997  0.190428 11.000000 -1.200000
AFIX 0
C7     1   0.045603  0.302033  0.259207 11.000000  0.025750  0.030120 =
           0.025680  0.000810  0.005380  0.001050
AFIX 43
H7     2  -0.000460  0.244811  0.284108 11.000000 -1.200000
AFIX 0
C8     1   0.135320  0.407756  0.278638 11.000000  0.025090  0.032350 =
           0.023340 -0.005830  0.000240  0.005830
AFIX 43
H8     2   0.150546  0.424227  0.316828 11.000000 -1.200000
AFIX 0
C9     1   0.203135  0.489824  0.242218 11.000000  0.023520  0.026790 =
           0.034510 -0.009130  0.000550 -0.001750
AFIX 43
H9     2   0.265750  0.561713  0.255526 11.000000 -1.200000
AFIX 0
C10    1   0.180030  0.467517  0.186336 11.000000  0.022550  0.021440 =
           0.031010 -0.001290  0.003880 -0.000080
AFIX 43
H10    2   0.226462  0.524929  0.161620 11.000000 -1.200000
AFIX 0
C11    1   0.015191  0.131142  0.087139 11.000000  0.021460  0.021320 =
           0.018190 -0.001450  0.004580 -0.002070
C12    1   0.099028  0.019323  0.109698 11.000000  0.020400  0.024570 =
           0.025330  0.002070  0.001560 -0.001060
AFIX 43
H12    2   0.175094  0.051553  0.128766 11.000000 -1.200000
AFIX 0
C13    1   0.071547 -0.137795  0.104331 11.000000  0.030360  0.022910 =
           0.028400  0.004600  0.005770  0.003360
AFIX 43
H13    2   0.129107 -0.213116  0.119651 11.000000 -1.200000
AFIX 0
C14    1  -0.039121 -0.186655  0.076829 11.000000  0.037970  0.022850 =
           0.027360 -0.003370  0.006160 -0.007080
AFIX 43
H14    2  -0.057705 -0.294966  0.073555 11.000000 -1.200000
AFIX 0
C15    1  -0.122540 -0.076995  0.054132 11.000000  0.030440  0.030780 =
           0.028850 -0.005680 -0.002640 -0.007980
AFIX 43
H15    2  -0.198368 -0.110006  0.035051 11.000000 -1.200000
AFIX 0
C16    1  -0.095482  0.081012  0.059230 11.000000  0.024280  0.027410 =
           0.022720 -0.000160  0.001160 -0.000010
AFIX 43
H16    2  -0.153012  0.155800  0.043530 11.000000 -1.200000
AFIX 0
C17    1   0.585286  0.309686  0.140574 11.000000  0.024400  0.018290 =
           0.031830 -0.002540 -0.004940  0.007100
C18    1   0.508702  0.292760  0.183418 11.000000  0.034750  0.049120 =
           0.028770 -0.007450 -0.002150  0.010280
AFIX 43
H18    2   0.431678  0.238110  0.177683 11.000000 -1.200000
AFIX 0
C19    1   0.543497  0.354629  0.234256 11.000000  0.059760  0.083040 =
           0.033690 -0.018820 -0.009910  0.034070
AFIX 43
H19    2   0.490162  0.343150  0.263203 11.000000 -1.200000
AFIX 0
C20    1   0.655820  0.433212  0.243052 11.000000  0.074830  0.063610 =
           0.063680 -0.042490 -0.043730  0.044740
AFIX 43
H20    2   0.679509  0.475738  0.278055 11.000000 -1.200000
AFIX 0
C21    1   0.733339  0.450062  0.201373 11.000000  0.046590  0.030270 =
           0.093650 -0.025620 -0.040890  0.014750
AFIX 43
H21    2   0.810830  0.503383  0.207663 11.000000 -1.200000
AFIX 0
C22    1   0.698559  0.389285  0.150114 11.000000  0.027880  0.022560 =
           0.064220 -0.005240 -0.012970  0.005480
AFIX 43
H22    2   0.752126  0.401875  0.121304 11.000000 -1.200000
AFIX 0
C23    1   0.510556  0.029175  0.087035 11.000000  0.023480  0.017420 =
           0.021550 -0.001510  0.007560  0.003130
C24    1   0.408254 -0.049331  0.062295 11.000000  0.028230  0.021360 =
           0.029420 -0.003230  0.000930  0.003410
AFIX 43
H24    2   0.350856  0.004692  0.037640 11.000000 -1.200000
AFIX 0
C25    1   0.389082 -0.206294  0.073287 11.000000  0.033780  0.021790 =
           0.040260 -0.009620  0.010360 -0.002790
AFIX 43
H25    2   0.318470 -0.258813  0.056224 11.000000 -1.200000
AFIX 0
C26    1   0.471726 -0.286414  0.108758 11.000000  0.052800  0.017920 =
           0.036000  0.001370  0.017270  0.005010
AFIX 43
H26    2   0.457472 -0.393235  0.116834 11.000000 -1.200000
AFIX 0
C27    1   0.575773 -0.209754  0.132529 11.000000  0.054200  0.028460 =
           0.037490  0.003800 -0.006260  0.012290
AFIX 43
H27    2   0.634612 -0.264959  0.156164 11.000000 -1.200000
AFIX 0
C28    1   0.594180 -0.053955  0.122023 11.000000  0.034880  0.025870 =
           0.032480 -0.000020 -0.005450  0.003480
AFIX 43
H28    2   0.665302 -0.002222  0.138975 11.000000 -1.200000
AFIX 0
O1     3   0.297201  0.284702  0.087281 11.000000  0.018930  0.020450 =
           0.021450  0.004320  0.003860  0.001400
P1     4   0.043935  0.342100  0.092855 11.000000  0.018370  0.019390 =
           0.023240  0.000400  0.001280  0.001260
P2     4   0.548113  0.232158  0.071399 11.000000  0.018540  0.020660 =
           0.024410  0.002110  0.004090  0.000170
Q1     1  -0.037500  0.422400  0.075900 11.000000  0.050000      0.49
Q2     1   0.071300  0.350600  0.133300 11.000000  0.050000      0.45
Q3     1   0.570100  0.258400  0.109400 11.000000  0.050000      0.44
HKLF 4
END
;
