# Supplementary material for: Crystal structure of 2,5-bis­(di­phenyl­phosphan­yl)furan
Source: Acta Crystallogr E Crystallogr Commun. 2015 Nov 11;71(Pt 12):o922–3. doi: 10.1107/S2056989015020964 (PMC4719882; doi:10.1107/S2056989015020964)
Supplement: Supplementary file 2 [file e-71-0o922-Isup2.hkl]

# 
# h,k,l, Fc-squared, Fo-squared, sigma(Fo-squared) and status flag 
# 
data_I
_shelx_title ' 1karlm in P2(1)/c' 
_shelx_refln_list_code          4 
_shelx_F_calc_maximum      261.63 
_exptl_crystal_F_000       912.00 
_reflns_d_resolution_high  0.8411 
 
loop_ 
 _symmetry_equiv_pos_as_xyz 
 'x, y, z' 
 '-x, y+1/2, -z+1/2' 
 '-x, -y, -z' 
 'x, -y-1/2, z-1/2' 
 
_cell_length_a    10.7179 
_cell_length_b     8.5559 
_cell_length_c    24.5499 
_cell_angle_alpha  90.000 
_cell_angle_beta   94.309 
_cell_angle_gamma  90.000 
 
_shelx_F_squared_multiplier     1.000 
 
loop_ 
 _refln_index_h 
 _refln_index_k 
 _refln_index_l 
 _refln_F_squared_calc 
 _refln_F_squared_meas 
 _refln_F_squared_sigma 
 _refln_observed_status 
   1   0   0      425.46      415.44     46.36 o 
   2   0   0    29079.47    29159.50    873.98 o 
   3   0   0        1.61       15.05      3.39 o 
   4   0   0      198.08      198.02      8.60 o 
   5   0   0      209.40      225.69     10.15 o 
   6   0   0      426.04      467.04     15.47 o 
   7   0   0        0.12        2.67      2.36 o 
   8   0   0     1553.56     1546.64     55.25 o 
   9   0   0       60.72       70.48      7.04 o 
  10   0   0        7.77       15.97      3.85 o 
  11   0   0       69.33       90.84     12.02 o 
  12   0   0      895.38      958.28     59.71 o 
   1   1   0     2681.92     2819.31     56.25 o 
   2   1   0    12177.83    12986.78    277.86 o 
   3   1   0        1.39        9.62      1.50 o 
   4   1   0     9884.17    10439.94    206.25 o 
   5   1   0       44.71       43.72      2.58 o 
   6   1   0     8365.07     8732.57    190.16 o 
   7   1   0      174.57      191.56      7.60 o 
   8   1   0     3414.01     3542.45     90.59 o 
   9   1   0       15.80       22.17      3.54 o 
  10   1   0      777.42      827.51     27.41 o 
  11   1   0      298.54      285.56     16.60 o 
  12   1   0       12.17       16.28      4.24 o 
   0   2   0     3812.75     3700.31    129.69 o 
   1   2   0     3242.33     3590.99     77.74 o 
   2   2   0    27036.12    27088.44    527.92 o 
   3   2   0     2950.92     3080.80     62.56 o 
   4   2   0     3183.46     3210.75     65.67 o 
   5   2   0       31.94       44.71      2.80 o 
   6   2   0       26.39       35.24      2.63 o 
   7   2   0      939.35      925.27     24.42 o 
   8   2   0     1013.64      983.13     29.86 o 
   9   2   0       38.41       42.82      4.36 o 
  10   2   0      978.74     1001.17     31.54 o 
  11   2   0        0.67        8.16      2.96 o 
  12   2   0      843.27      817.09     44.87 o 
   1   3   0      362.04      403.76     10.03 o 
   2   3   0     1002.98     1052.95     23.30 o 
   3   3   0     1661.88     1596.83     34.30 o 
   4   3   0     7193.16     7911.49    157.22 o 
   5   3   0       36.70       68.52      3.69 o 
   6   3   0       58.28       64.15      3.71 o 
   7   3   0      168.25      137.26      6.63 o 
   8   3   0     1023.81     1004.10     30.31 o 
   9   3   0      460.13      436.23     16.64 o 
  10   3   0       23.05       25.73      4.17 o 
  11   3   0        7.23       25.57      3.64 o 
  12   3   0       39.91       52.67      7.32 o 
   0   4   0      520.31      534.74     17.07 o 
   1   4   0     8812.62     9739.89    192.76 o 
   2   4   0       49.55       47.11      2.55 o 
   3   4   0     2023.83     2115.27     45.04 o 
   4   4   0      593.07      568.65     14.87 o 
   5   4   0       30.37       36.37      3.03 o 
   6   4   0        7.46       10.45      1.93 o 
   7   4   0      446.32      422.07     13.88 o 
   8   4   0       16.03       23.29      3.19 o 
   9   4   0      192.24      202.43     11.52 o 
  10   4   0       25.94       38.15      4.63 o 
  11   4   0      171.32      174.21     11.06 o 
   1   5   0       41.10       45.86      2.72 o 
   2   5   0       75.44       75.40      3.62 o 
   3   5   0     1432.60     1490.38     33.57 o 
   4   5   0      198.67      219.71      8.92 o 
   5   5   0     2369.22     2253.92     54.90 o 
   6   5   0       90.26       97.45      7.11 o 
   7   5   0      986.78      925.35     29.00 o 
   8   5   0        0.92        7.28      2.22 o 
   9   5   0      450.87      427.80     19.35 o 
  10   5   0       19.84       24.26      3.66 o 
  11   5   0        0.39        9.69      3.47 o 
   0   6   0        0.01        4.64      1.73 o 
   1   6   0     2439.24     2414.12     62.53 o 
   2   6   0      510.92      469.61     24.27 o 
   3   6   0      305.85      282.26     10.68 o 
   4   6   0      207.03      192.29      8.61 o 
   5   6   0      436.99      414.44     14.56 o 
   6   6   0        0.75        3.44      1.90 o 
   7   6   0      823.84      767.99     25.60 o 
   8   6   0      184.62      168.45      9.28 o 
   9   6   0     1344.00     1255.50     49.88 o 
  10   6   0       40.12       56.96      5.53 o 
   1   7   0      148.07      170.58     11.55 o 
   2   7   0      151.45      138.58     13.10 o 
   3   7   0      510.58      505.54     17.80 o 
   4   7   0       16.36       18.88      3.36 o 
   5   7   0      849.45      871.26     27.75 o 
   6   7   0      100.91      106.53      7.22 o 
   7   7   0      575.73      536.15     21.58 o 
   8   7   0       24.49       31.38      3.65 o 
   9   7   0       27.64       37.03     11.40 o 
   0   8   0      125.54      104.07     28.02 o 
   1   8   0       81.55       78.06     13.21 o 
   2   8   0        2.49       12.47      4.75 o 
   3   8   0      192.97      208.37     15.94 o 
   4   8   0      162.42      174.94     18.68 o 
   5   8   0      236.54      241.21     20.06 o 
   6   8   0      203.33      229.29     17.40 o 
   7   8   0       18.46       26.37      4.88 o 
   1   9   0        1.02       18.75     12.68 o 
   2   9   0      281.28      290.99     28.43 o 
   3   9   0        2.08        8.24      4.61 o 
   4   9   0       13.23       33.97      6.02 o 
   5   9   0       32.76       44.59      6.77 o 
   0  10   0       30.00       59.37     20.68 o 
   1  10   0      200.80      205.79     23.06 o 
   2  10   0       77.43      117.90     15.80 o 
 -12   1   1      200.07      220.46     14.53 o 
 -11   1   1       11.31       13.32      4.14 o 
 -10   1   1      186.22      200.03     10.26 o 
  -9   1   1       66.92       70.50      4.70 o 
  -8   1   1      263.93      275.52     12.88 o 
  -7   1   1        0.16        5.24      1.38 o 
  -6   1   1     1722.61     1845.99     43.28 o 
  -5   1   1      620.83      663.23     17.40 o 
  -4   1   1       72.59       56.25      2.71 o 
  -3   1   1     2101.92     2252.92     50.34 o 
  -2   1   1        4.11       18.08      4.64 o 
  -1   1   1      362.03      399.14      9.56 o 
   0   1   1      387.68      341.21      8.92 o 
   1   1   1     1088.31     1099.65     22.63 o 
   2   1   1    27504.56    27128.85    529.49 o 
   3   1   1        6.31       16.45      1.35 o 
   4   1   1     5418.81     5947.24    118.43 o 
   5   1   1      589.42      660.96     17.36 o 
   6   1   1       51.19       51.51      4.34 o 
   7   1   1     1059.26     1017.72     29.95 o 
   8   1   1      637.09      599.88     20.42 o 
   9   1   1      100.01      104.29      6.75 o 
  10   1   1      393.26      427.15     14.93 o 
  11   1   1      141.56      149.20     11.38 o 
  12   1   1      144.78      159.09     11.96 o 
 -12   2   1       56.25       77.42      7.73 o 
 -11   2   1      250.79      273.51     16.08 o 
 -10   2   1       72.33       84.31      6.14 o 
  -9   2   1      270.29      254.45     11.53 o 
  -8   2   1       80.65       68.40      5.21 o 
  -7   2   1      184.74      149.55      6.66 o 
  -6   2   1     3131.91     3269.80     67.81 o 
  -5   2   1      426.29      363.95     10.13 o 
  -4   2   1     1371.92     1389.80     30.14 o 
  -3   2   1      250.31      240.49      6.86 o 
  -2   2   1       32.83       40.95      2.08 o 
  -1   2   1     1874.32     1928.29     39.52 o 
   0   2   1    36869.88    32483.18    824.20 o 
   1   2   1     5215.69     5505.43    109.26 o 
   2   2   1     1016.10     1077.10     23.16 o 
   3   2   1     2865.93     3062.91     62.26 o 
   4   2   1       49.35       40.00      4.98 o 
   5   2   1      263.04      220.33      7.08 o 
   6   2   1      949.06      893.86     23.31 o 
   7   2   1      158.93      124.97      6.27 o 
   8   2   1      665.52      646.27     21.74 o 
   9   2   1      583.33      581.14     20.59 o 
  10   2   1      219.42      226.03     11.28 o 
  11   2   1      340.97      323.87     14.66 o 
  12   2   1      131.95      145.40     11.25 o 
 -12   3   1        0.02        6.17      2.72 o 
 -11   3   1      422.79      444.38     21.59 o 
 -10   3   1      401.43      402.11     16.08 o 
  -9   3   1      100.43      100.88      6.51 o 
  -8   3   1       61.98       71.32      5.19 o 
  -7   3   1        8.49       21.45      2.80 o 
  -6   3   1       36.55       46.51      4.46 o 
  -5   3   1      165.27      134.90      5.43 o 
  -4   3   1     2421.76     2383.83     50.11 o 
  -3   3   1     1985.70     1895.01     40.05 o 
  -2   3   1     1784.89     1897.92     39.87 o 
  -1   3   1       62.20      110.14      3.82 o 
   0   3   1     4921.45     5147.01    100.09 o 
   1   3   1      740.15      871.68     19.32 o 
   2   3   1       32.95       50.72      2.32 o 
   3   3   1      328.46      401.07     10.51 o 
   4   3   1     3782.68     4187.54     85.03 o 
   5   3   1     2015.77     2176.09     46.42 o 
   6   3   1       86.04       97.20      4.67 o 
   7   3   1      510.08      531.85     16.24 o 
   8   3   1      341.62      319.41     13.04 o 
   9   3   1     1263.83     1232.01     37.94 o 
  10   3   1       14.65       21.31      3.03 o 
  11   3   1      331.69      347.88     17.54 o 
  12   3   1       99.61      109.32     11.55 o 
 -11   4   1      564.53      512.83     36.59 o 
 -10   4   1       69.77       80.68      7.13 o 
  -9   4   1      463.55      483.19     17.98 o 
  -8   4   1      735.03      660.71     21.58 o 
  -7   4   1      520.73      498.85     15.60 o 
  -6   4   1       22.92       30.87      2.86 o 
  -5   4   1       59.68       52.50      3.31 o 
  -4   4   1       14.24       26.44      2.37 o 
  -3   4   1       13.40       14.65      1.74 o 
  -2   4   1     2838.61     2920.36     65.89 o 
  -1   4   1        0.01       12.78      3.50 o 
   0   4   1      791.02      827.63     17.51 o 
   1   4   1     1982.24     2074.62     43.56 o 
   2   4   1     4183.04     4586.42     92.97 o 
   3   4   1     1572.76     1553.38     34.00 o 
   4   4   1     1725.05     1790.37     38.94 o 
   5   4   1       26.38       27.35      2.61 o 
   6   4   1      170.51      185.84      7.12 o 
   7   4   1       27.57       32.12      3.25 o 
   8   4   1      205.21      208.92     11.49 o 
   9   4   1      129.02      121.27      8.37 o 
  10   4   1        0.00        4.97      2.06 o 
  11   4   1       21.65       34.67      4.14 o 
 -11   5   1        7.55       21.05      4.24 o 
 -10   5   1      200.07      202.89     11.90 o 
  -9   5   1      131.10      123.24      8.67 o 
  -8   5   1      246.81      241.97     11.33 o 
  -7   5   1     2195.03     2061.10     58.00 o 
  -6   5   1      225.43      222.78      9.42 o 
  -5   5   1      495.46      461.30     15.19 o 
  -4   5   1       87.83      102.20      4.79 o 
  -3   5   1        0.09        6.10      1.50 o 
  -2   5   1      234.26      232.07      7.46 o 
  -1   5   1     2020.13     1944.61     41.65 o 
   0   5   1       11.09       16.57      1.66 o 
   1   5   1       68.81       69.28      3.30 o 
   2   5   1      208.70      240.01      7.56 o 
   3   5   1       50.30       50.47      3.84 o 
   4   5   1       95.04      120.13      6.22 o 
   5   5   1     1165.74     1132.73     30.63 o 
   6   5   1      242.88      225.57      9.56 o 
   7   5   1      731.41      686.60     22.96 o 
   8   5   1       24.98       28.58      3.75 o 
   9   5   1      245.11      226.22     12.73 o 
  10   5   1      190.25      199.65     11.82 o 
  11   5   1      297.77      348.59     27.64 o 
 -10   6   1       55.40       84.24     11.17 o 
  -9   6   1      175.41      168.04     10.42 o 
  -8   6   1        1.82       11.71      2.66 o 
  -7   6   1      105.59      108.27      7.96 o 
  -6   6   1      458.09      440.30     18.15 o 
  -5   6   1      763.87      763.89     22.98 o 
  -4   6   1      387.54      379.69     13.40 o 
  -3   6   1      874.61      901.56     25.33 o 
  -2   6   1      489.68      521.10     16.15 o 
  -1   6   1      148.85      184.12      6.37 o 
   0   6   1      412.00      440.37     16.61 o 
   1   6   1       16.86       25.73      3.24 o 
   2   6   1     1435.52     1328.10     34.57 o 
   3   6   1      111.82      103.14      5.88 o 
   4   6   1      133.32      121.33      6.50 o 
   5   6   1     1022.83      930.36     29.04 o 
   6   6   1      138.27      137.06      7.76 o 
   7   6   1      284.96      259.89     12.12 o 
   8   6   1      117.80      130.23      8.66 o 
   9   6   1      104.04       94.23      7.16 o 
  10   6   1       84.35       97.48      7.49 o 
  -9   7   1       60.33       85.74      7.63 o 
  -8   7   1      299.22      298.16     14.87 o 
  -7   7   1        0.18        6.06      2.79 o 
  -6   7   1       75.08       78.76      5.69 o 
  -5   7   1       10.36       18.14      3.11 o 
  -4   7   1      114.03       95.74      6.23 o 
  -3   7   1      606.59      593.86     29.04 o 
  -2   7   1      878.86      880.11     31.46 o 
  -1   7   1       25.25       48.38      5.01 o 
   0   7   1      549.63      427.77     30.66 o 
   1   7   1       35.21       46.18      4.99 o 
   2   7   1      370.02      316.17     13.08 o 
   3   7   1       16.25       15.18      3.75 o 
   4   7   1      341.37      362.10     15.01 o 
   5   7   1      487.49      461.56     18.17 o 
   6   7   1     1189.54     1225.15     45.15 o 
   7   7   1       84.61       89.15      7.64 o 
   8   7   1      198.16      233.36     13.94 o 
   9   7   1       42.32       47.37      6.05 o 
  -7   8   1      503.54      512.29     30.35 o 
  -6   8   1      787.86      882.66     44.69 o 
  -5   8   1        0.71       10.12      3.89 o 
  -4   8   1        3.07        8.67      3.80 o 
  -3   8   1      146.19      127.26     10.90 o 
  -2   8   1      341.37      341.48     19.47 o 
  -1   8   1       74.48       76.89     16.43 o 
   0   8   1       79.00       84.17     15.23 o 
   1   8   1        1.66        4.84      3.59 o 
   2   8   1      936.63      929.80     55.54 o 
   3   8   1        9.51       11.33      3.84 o 
   4   8   1      199.73      211.55     14.82 o 
   5   8   1      261.13      280.30     17.52 o 
   6   8   1      136.21      135.11     12.32 o 
   7   8   1        0.01       14.99      4.64 o 
  -5   9   1       50.57       64.00      8.03 o 
  -4   9   1      542.09      558.29     28.35 o 
  -3   9   1        3.06       17.18      5.15 o 
  -2   9   1      711.18      681.20     45.76 o 
  -1   9   1        6.97        9.12      7.21 o 
   0   9   1      221.83      242.98     24.76 o 
   1   9   1      173.90      189.44     21.21 o 
   2   9   1      101.73      140.78     12.05 o 
   3   9   1       76.47       91.09     10.29 o 
   4   9   1        7.42       12.76      5.21 o 
   5   9   1      181.21      214.42     16.42 o 
  -2  10   1       77.37       94.54     15.76 o 
  -1  10   1       10.49       15.68      8.49 o 
   0  10   1       27.18       50.10     12.74 o 
   1  10   1      140.74      124.74     17.21 o 
   2  10   1      481.18      469.31     37.92 o 
 -12   0   2      192.19      228.11     21.16 o 
 -11   0   2      309.94      306.73     24.41 o 
 -10   0   2      162.61      161.88     18.35 o 
  -9   0   2        0.02        1.90      3.33 o 
  -8   0   2      195.21      202.71     11.41 o 
  -7   0   2       63.99       64.20      4.27 o 
  -6   0   2     2423.00     2543.57     69.72 o 
  -5   0   2      184.62      209.94      8.10 o 
  -4   0   2     2008.29     2075.47     65.96 o 
  -3   0   2      334.79      357.60     11.41 o 
  -2   0   2    15526.09    16739.12    435.48 o 
  -1   0   2        8.90       48.46      2.42 o 
   1   0   2     4034.94     4344.48    228.82 o 
   2   0   2     3323.68     3386.49    148.10 o 
   3   0   2      221.72      274.03     22.35 o 
   4   0   2    12103.75    12692.22    381.18 o 
   5   0   2      268.35      336.82     13.29 o 
   6   0   2    10589.29    11354.50    342.16 o 
   7   0   2      376.83      369.17     23.54 o 
   8   0   2      647.11      621.83     26.32 o 
   9   0   2      258.18      258.09     14.72 o 
  10   0   2       17.29       24.25      4.20 o 
  11   0   2      217.69      246.89     34.36 o 
  12   0   2      171.02      214.13     26.68 o 
 -12   1   2      169.12      181.69     12.85 o 
 -11   1   2        0.96        3.61      3.10 o 
 -10   1   2       54.80       65.03      6.81 o 
  -9   1   2       47.95       57.29      4.89 o 
  -8   1   2     1657.46     1585.02     43.92 o 
  -7   1   2      251.52      248.87      9.01 o 
  -6   1   2      259.73      229.00      7.24 o 
  -5   1   2        3.92        8.99      1.54 o 
  -4   1   2      908.55     1007.12     22.21 o 
  -3   1   2     4185.32     4662.20    101.11 o 
  -2   1   2     2429.52     2655.83     58.02 o 
  -1   1   2      532.78      521.20     10.50 o 
   0   1   2    16524.94    15745.82    407.39 o 
   1   1   2     1878.12     1978.75     42.08 o 
   2   1   2        8.20       16.11      1.24 o 
   3   1   2      483.05      462.92     11.32 o 
   4   1   2     5745.41     5944.77    129.48 o 
   5   1   2      735.86      750.44     19.34 o 
   6   1   2      958.92      906.08     23.28 o 
   7   1   2      153.82      146.40      7.65 o 
   8   1   2      358.40      406.71     15.47 o 
   9   1   2        0.31        2.50      2.12 o 
  10   1   2       12.40       34.22      3.43 o 
  11   1   2      176.74      195.52     10.88 o 
  12   1   2      547.57      623.16     41.02 o 
 -12   2   2     1164.43     1119.26     47.95 o 
 -11   2   2     1170.45     1181.05     43.54 o 
 -10   2   2      241.51      246.62     14.52 o 
  -9   2   2       54.64       75.15      5.48 o 
  -8   2   2        2.59       11.25      2.66 o 
  -7   2   2       48.14       60.82      3.62 o 
  -6   2   2      183.88      190.54      6.77 o 
  -5   2   2       51.27       45.50      2.93 o 
  -4   2   2     3699.56     3852.60     78.10 o 
  -3   2   2     1135.05     1056.99     23.18 o 
  -2   2   2     3317.21     3500.67     70.47 o 
  -1   2   2      126.64      132.51      3.91 o 
   0   2   2     1407.79     1424.52     29.32 o 
   1   2   2     2502.60     2748.55     61.27 o 
   2   2   2     2923.90     3373.38     67.91 o 
   3   2   2      611.14      626.48     14.71 o 
   4   2   2     4138.02     4634.24     93.33 o 
   5   2   2      638.40      666.95     16.33 o 
   6   2   2      184.43      129.80      5.25 o 
   7   2   2      531.06      493.16     17.08 o 
   8   2   2     2533.80     2515.95     66.48 o 
   9   2   2       30.93       44.18      4.54 o 
  10   2   2       48.81       68.80      5.58 o 
  11   2   2        2.10        8.98      4.23 o 
  12   2   2        0.25       12.82      3.75 o 
 -12   3   2        8.41       17.56      3.74 o 
 -11   3   2       13.56       13.05      3.66 o 
 -10   3   2       12.22       23.76      3.34 o 
  -9   3   2     1049.78     1062.16     36.17 o 
  -8   3   2      608.84      597.66     18.05 o 
  -7   3   2     2631.20     2626.78     56.24 o 
  -6   3   2       31.25       47.84      3.13 o 
  -5   3   2      911.46      866.99     20.81 o 
  -4   3   2      256.86      296.96      8.80 o 
  -3   3   2       76.70      103.12      4.12 o 
  -2   3   2      569.31      690.46     16.07 o 
  -1   3   2       42.72       47.20      2.05 o 
   0   3   2       20.77       54.57      3.88 o 
   1   3   2     7986.81     8702.58    171.69 o 
   2   3   2     4124.43     4343.95     87.67 o 
   3   3   2      232.96      217.14      6.72 o 
   4   3   2       20.55       52.59      3.02 o 
   5   3   2      392.29      310.48      9.45 o 
   6   3   2      325.37      368.44     12.02 o 
   7   3   2       12.93       27.50      3.16 o 
   8   3   2       50.75       53.39      4.52 o 
   9   3   2      153.50      144.02      8.28 o 
  10   3   2      398.83      373.17     15.68 o 
  11   3   2        0.27        5.90      2.99 o 
  12   3   2      437.62      410.35     26.51 o 
 -11   4   2      333.51      351.07     26.46 o 
 -10   4   2       42.02       50.30      5.04 o 
  -9   4   2       36.48       31.97      3.67 o 
  -8   4   2       24.35       30.98      3.31 o 
  -7   4   2       27.00       29.54      2.95 o 
  -6   4   2     1320.19     1256.18     33.30 o 
  -5   4   2     6496.52     6424.16    129.62 o 
  -4   4   2       11.14       19.73      2.03 o 
  -3   4   2     4142.12     4224.30     86.36 o 
  -2   4   2      166.68      168.59      5.76 o 
  -1   4   2     2938.89     3059.50     58.74 o 
   0   4   2      217.41      226.70      6.60 o 
   1   4   2     4496.17     4773.73     96.37 o 
   2   4   2      608.07      585.35     14.51 o 
   3   4   2      652.91      688.93     16.92 o 
   4   4   2      429.48      456.31     12.51 o 
   5   4   2      377.92      318.84      9.96 o 
   6   4   2       14.41       23.66      2.86 o 
   7   4   2     2808.94     2612.78     79.95 o 
   8   4   2       56.03       57.75      5.65 o 
   9   4   2      635.89      632.42     40.06 o 
  10   4   2       54.32       59.56      5.62 o 
  11   4   2       22.58       21.76      5.20 o 
 -11   5   2     1107.86     1055.43     93.10 o 
 -10   5   2       36.40       39.16      4.43 o 
  -9   5   2      573.45      601.36     31.49 o 
  -8   5   2       45.37       54.08      4.62 o 
  -7   5   2     1063.80     1014.32     31.01 o 
  -6   5   2      126.62      133.76      6.85 o 
  -5   5   2       74.02       74.34      5.70 o 
  -4   5   2      185.59      167.62      6.52 o 
  -3   5   2       41.98       71.08      3.69 o 
  -2   5   2      397.22      368.67     10.51 o 
  -1   5   2      551.41      440.64     10.93 o 
   0   5   2      251.08      265.16      7.73 o 
   1   5   2      941.64      809.41     19.42 o 
   2   5   2      133.53      150.89      6.60 o 
   3   5   2     4919.73     4742.08    107.52 o 
   4   5   2     1751.26     1812.58     44.89 o 
   5   5   2     3075.98     2947.47     69.66 o 
   6   5   2        5.09       12.34      2.63 o 
   7   5   2      913.51      801.94     30.16 o 
   8   5   2       85.26       84.49      6.66 o 
   9   5   2      139.91      155.55     10.03 o 
  10   5   2        7.61       17.80      4.14 o 
 -10   6   2        3.27       17.46      3.90 o 
  -9   6   2      398.79      381.79     24.26 o 
  -8   6   2       40.56       41.20      4.45 o 
  -7   6   2      376.94      342.61     14.22 o 
  -6   6   2       82.60       88.62      5.62 o 
  -5   6   2      906.07      875.77     25.48 o 
  -4   6   2       85.64       91.42      5.38 o 
  -3   6   2     3877.92     3840.18     89.26 o 
  -2   6   2      852.31      834.97     23.51 o 
  -1   6   2     2352.18     2341.98     53.47 o 
   0   6   2      167.91      188.71     11.83 o 
   1   6   2       23.41       36.16      3.21 o 
   2   6   2      249.40      242.90      9.49 o 
   3   6   2      203.19      235.00      9.61 o 
   4   6   2      136.06      145.91      7.29 o 
   5   6   2      470.13      504.02     16.85 o 
   6   6   2       94.33       94.48      6.26 o 
   7   6   2       92.64      106.50      6.81 o 
   8   6   2       94.34       92.18      7.35 o 
   9   6   2      696.50      717.06     43.88 o 
  10   6   2        0.46       12.28      2.84 o 
  -9   7   2      575.13      565.95     26.59 o 
  -8   7   2       36.98       54.73      5.30 o 
  -7   7   2      273.26      319.48     15.06 o 
  -6   7   2      227.46      234.91     11.33 o 
  -5   7   2      517.79      538.96     19.41 o 
  -4   7   2        1.71        7.75      2.72 o 
  -3   7   2      319.85      354.85     19.95 o 
  -2   7   2        5.64       20.67      3.95 o 
  -1   7   2      303.57      288.87     17.57 o 
   0   7   2       10.19       16.27      3.48 o 
   1   7   2      434.81      428.24     19.64 o 
   2   7   2       11.48        8.98      2.72 o 
   3   7   2       47.22       53.05      5.06 o 
   4   7   2        0.09        2.90      2.17 o 
   5   7   2      245.46      240.87     11.94 o 
   6   7   2       73.79       89.41     13.19 o 
   7   7   2      191.34      174.13     10.69 o 
   8   7   2       71.51       74.90      6.96 o 
   9   7   2       51.68       59.32      6.55 o 
  -7   8   2       25.05       37.77      8.34 o 
  -6   8   2      435.26      506.20     25.85 o 
  -5   8   2       42.90       54.07      7.29 o 
  -4   8   2      414.92      424.32     22.84 o 
  -3   8   2      124.82      116.64     10.08 o 
  -2   8   2      817.44      784.42     47.84 o 
  -1   8   2        0.06        6.73     15.68 o 
   0   8   2        7.28        2.90      6.73 o 
   1   8   2      137.80      125.68     10.79 o 
   2   8   2      177.32      169.60     12.68 o 
   3   8   2       96.17      100.00      9.27 o 
   4   8   2        4.95       12.97      5.12 o 
   5   8   2       91.01       94.80      8.94 o 
   6   8   2        0.06        6.00      3.30 o 
   7   8   2      172.14      191.70     12.52 o 
  -5   9   2        0.08        7.30      5.51 o 
  -4   9   2        0.19       10.46      4.35 o 
  -3   9   2       51.25       79.79      8.95 o 
  -2   9   2       37.79       52.50     17.01 o 
  -1   9   2      333.44      347.54     30.36 o 
   0   9   2      922.49      934.24     56.60 o 
   1   9   2        8.33        6.82      7.21 o 
   2   9   2      804.91      803.81     36.59 o 
   3   9   2      137.07      156.74     12.63 o 
   4   9   2      352.38      403.83     23.18 o 
   5   9   2        1.09        6.89      4.18 o 
  -2  10   2      749.33      752.77     62.71 o 
  -1  10   2      178.90      164.41     20.48 o 
   0  10   2       88.49       95.86     17.26 o 
   1  10   2        5.25       11.45      7.21 o 
   2  10   2      100.25      130.02     16.90 o 
 -12   1   3       14.10       28.32      5.71 o 
 -11   1   3       22.15       25.99      5.26 o 
 -10   1   3       66.14       76.74      7.58 o 
  -9   1   3      614.60      628.14     21.22 o 
  -8   1   3       42.81       40.99      3.72 o 
  -7   1   3       78.02       73.97      3.89 o 
  -6   1   3       12.29       36.20      2.68 o 
  -5   1   3     1727.14     1827.70     38.77 o 
  -4   1   3       38.20       92.32      7.29 o 
  -3   1   3      621.58      573.25     13.82 o 
  -2   1   3     1143.37     1217.34     30.28 o 
  -1   1   3      169.83      167.42      4.14 o 
   0   1   3     1050.76     1079.22     24.58 o 
   1   1   3     1390.88     1429.45     31.33 o 
   2   1   3     1454.75     1617.98     33.22 o 
   3   1   3       61.65       55.88      2.42 o 
   4   1   3     1202.57     1113.80     26.65 o 
   5   1   3        1.95        7.11      1.97 o 
   6   1   3       46.82       73.92      4.09 o 
   7   1   3      961.74      909.13     31.04 o 
   8   1   3      178.26      204.29     10.04 o 
   9   1   3       58.68       66.60      5.51 o 
  10   1   3       20.12       20.74      3.50 o 
  11   1   3       71.64       88.93      6.63 o 
  12   1   3        0.51        9.46      3.45 o 
 -12   2   3       74.82       97.72      8.78 o 
 -11   2   3     1059.27     1060.67     40.07 o 
 -10   2   3       26.45       40.58      5.92 o 
  -9   2   3     1244.10     1223.21     35.92 o 
  -8   2   3      725.14      713.84     20.45 o 
  -7   2   3       51.25       51.54      3.29 o 
  -6   2   3      542.60      601.04     15.53 o 
  -5   2   3     1344.05     1417.30     31.23 o 
  -4   2   3      199.28      208.07      6.53 o 
  -3   2   3     2368.18     2457.34     50.49 o 
  -2   2   3     2868.38     3046.19     61.56 o 
  -1   2   3     1199.22     1180.37     24.19 o 
   0   2   3     1588.99     1691.69     34.67 o 
   1   2   3     9748.90    10407.68    225.64 o 
   2   2   3     8144.24     8927.66    184.88 o 
   3   2   3     2206.22     2266.69     46.77 o 
   4   2   3     2450.33     2942.16     60.31 o 
   5   2   3      854.30      928.90     21.43 o 
   6   2   3     1382.00     1546.82     37.40 o 
   7   2   3      326.28      312.24     12.48 o 
   8   2   3      524.75      523.59     18.57 o 
   9   2   3     1265.44     1241.90     36.93 o 
  10   2   3       44.74       48.22      4.93 o 
  11   2   3      673.58      660.67     24.22 o 
  12   2   3      335.28      353.41     20.51 o 
 -12   3   3       35.65       39.01      5.35 o 
 -11   3   3      266.16      269.26     15.71 o 
 -10   3   3       18.59       23.34      4.49 o 
  -9   3   3       32.99       34.64      3.96 o 
  -8   3   3       15.35       15.80      2.78 o 
  -7   3   3     1446.24     1484.36     34.05 o 
  -6   3   3      270.17      240.19      8.27 o 
  -5   3   3     3327.22     3341.73     69.18 o 
  -4   3   3      663.46      713.82     17.37 o 
  -3   3   3      587.02      600.30     14.73 o 
  -2   3   3      669.39      672.44     15.77 o 
  -1   3   3     2569.77     2541.33     48.88 o 
   0   3   3      800.24      837.13     18.53 o 
   1   3   3     1626.03     1700.77     39.84 o 
   2   3   3     2508.19     2799.65     57.35 o 
   3   3   3      714.62      736.09     21.97 o 
   4   3   3       42.01       58.64      3.20 o 
   5   3   3      185.42      151.34      5.87 o 
   6   3   3       38.69       30.40      3.14 o 
   7   3   3     1283.26     1287.82     36.39 o 
   8   3   3       13.33       17.46      2.97 o 
   9   3   3        9.73       16.47      3.96 o 
  10   3   3       35.68       33.88      4.59 o 
  11   3   3       29.04       34.01      4.97 o 
 -11   4   3      189.73      202.29     15.90 o 
 -10   4   3      222.70      226.70     11.82 o 
  -9   4   3      579.03      548.60     19.47 o 
  -8   4   3       79.38       82.87      5.06 o 
  -7   4   3      382.63      393.97     12.35 o 
  -6   4   3       76.36       85.09      4.55 o 
  -5   4   3        1.53        9.06      2.01 o 
  -4   4   3      420.34      407.50     11.62 o 
  -3   4   3      495.56      438.52     11.88 o 
  -2   4   3        2.32        6.73      1.24 o 
  -1   4   3     3426.54     3275.68     62.70 o 
   0   4   3     3108.22     3287.13     74.99 o 
   1   4   3      190.07      130.77      4.37 o 
   2   4   3      825.26      876.85     20.32 o 
   3   4   3     2792.64     2722.32     56.79 o 
   4   4   3     2378.63     2685.33     56.47 o 
   5   4   3       77.28       89.72      4.50 o 
   6   4   3      138.25      133.27      7.27 o 
   7   4   3       36.86       46.76      4.69 o 
   8   4   3        9.79       19.15      3.49 o 
   9   4   3      977.15      901.44     33.67 o 
  10   4   3        0.12        5.62      4.43 o 
  11   4   3      109.50      143.81     13.00 o 
 -11   5   3       16.61       14.77      5.21 o 
 -10   5   3       58.26       71.26      7.70 o 
  -9   5   3      188.86      189.54     11.65 o 
  -8   5   3       47.54       55.55      4.56 o 
  -7   5   3     1305.09     1280.37     37.98 o 
  -6   5   3     2101.26     2023.79     45.27 o 
  -5   5   3       97.90       97.93      5.00 o 
  -4   5   3      141.27      136.93      5.79 o 
  -3   5   3      141.62      125.05      5.21 o 
  -2   5   3     1107.29     1055.38     24.72 o 
  -1   5   3      151.33      133.26      4.58 o 
   0   5   3      501.65      484.20     12.40 o 
   1   5   3      168.69      173.46      5.78 o 
   2   5   3      327.53      325.54     11.20 o 
   3   5   3       27.84       50.78      3.78 o 
   4   5   3      171.98      169.82      7.74 o 
   5   5   3     1752.52     1766.53     48.17 o 
   6   5   3      161.89      156.57      8.41 o 
   7   5   3      336.16      323.27     13.61 o 
   8   5   3      228.06      198.30     11.26 o 
   9   5   3      206.09      205.10     13.00 o 
  10   5   3      144.34      144.38     10.30 o 
 -10   6   3      428.98      473.94     23.65 o 
  -9   6   3        4.14       22.21      3.80 o 
  -8   6   3      528.34      522.42     30.81 o 
  -7   6   3     2409.79     2323.57     68.64 o 
  -6   6   3      108.65      102.13      6.63 o 
  -5   6   3        0.45        8.32      2.31 o 
  -4   6   3      281.30      279.79     12.11 o 
  -3   6   3       17.18       20.73      2.96 o 
  -2   6   3       58.61       54.80      3.37 o 
  -1   6   3      538.15      590.81     18.48 o 
   0   6   3      418.61      420.00     18.51 o 
   1   6   3       14.43       34.69      3.81 o 
   2   6   3      920.99      858.72     23.96 o 
   3   6   3     3178.88     3140.73     78.67 o 
   4   6   3     1685.67     1643.13     47.57 o 
   5   6   3     2492.58     2404.45     59.89 o 
   6   6   3      265.77      242.09     11.47 o 
   7   6   3       65.31       67.96      5.20 o 
   8   6   3      200.75      213.42     12.08 o 
   9   6   3      141.34      158.26     13.19 o 
  10   6   3      368.76      396.75     19.12 o 
  -9   7   3       55.41       79.82      7.16 o 
  -8   7   3      998.89      978.78     41.12 o 
  -7   7   3      120.56      124.15      8.18 o 
  -6   7   3     2250.05     2283.14     61.96 o 
  -5   7   3      162.81      176.50     10.70 o 
  -4   7   3      366.04      389.64     17.73 o 
  -3   7   3       42.28       40.09      4.72 o 
  -2   7   3      761.71      761.46     28.27 o 
  -1   7   3      564.93      563.96     33.55 o 
   0   7   3        2.43        6.15      2.75 o 
   1   7   3      173.93      156.80      8.09 o 
   2   7   3       24.40       52.90      5.13 o 
   3   7   3        4.50        7.40      2.91 o 
   4   7   3       20.91       34.95      4.60 o 
   5   7   3       22.01       24.09      3.94 o 
   6   7   3      975.98      960.56     66.05 o 
   7   7   3        0.10        4.70      2.79 o 
   8   7   3      454.58      470.32     29.88 o 
   9   7   3      111.95       92.41      8.12 o 
  -7   8   3       32.23       49.73      7.03 o 
  -6   8   3       95.04      112.77      8.50 o 
  -5   8   3      161.68      190.34     11.61 o 
  -4   8   3       45.95       72.23      6.29 o 
  -3   8   3      163.06      181.62     10.88 o 
  -2   8   3     1381.63     1486.15     60.67 o 
  -1   8   3      802.60      758.38     46.89 o 
   0   8   3      697.83      726.26     32.46 o 
   1   8   3       16.41       25.81      5.76 o 
   2   8   3     1690.93     1752.96     72.07 o 
   3   8   3       97.29      119.01     10.16 o 
   4   8   3       98.00      110.62     17.17 o 
   5   8   3       62.26       64.14      6.04 o 
   6   8   3       17.14       42.49      5.40 o 
   7   8   3      192.05      209.96     15.84 o 
  -5   9   3        1.16       10.77      4.38 o 
  -4   9   3     1402.49     1452.83     98.78 o 
  -3   9   3        0.79        0.41      7.03 o 
  -2   9   3      663.39      641.96     49.03 o 
  -1   9   3        0.34        9.91      7.67 o 
   0   9   3       13.88       24.96      8.97 o 
   1   9   3      160.49      147.99     12.40 o 
   2   9   3      553.78      541.03     27.69 o 
   3   9   3       54.04       53.87      7.76 o 
   4   9   3      249.90      296.12     34.58 o 
   5   9   3        0.17        3.70      3.75 o 
  -2  10   3      615.78      596.00     44.09 o 
  -1  10   3       77.31       49.45     12.44 o 
   0  10   3      840.16      883.30     56.83 o 
   1  10   3        0.49        8.23      7.03 o 
 -12   0   4      823.45      877.31    107.07 o 
 -11   0   4      410.64      460.84     38.03 o 
 -10   0   4       42.88       45.07      8.64 o 
  -9   0   4      171.93      171.15     16.02 o 
  -8   0   4     6280.86     6879.61    189.98 o 
  -7   0   4     1132.60     1243.64     36.64 o 
  -6   0   4     7822.76     8272.34    216.91 o 
  -5   0   4      519.98      603.04     18.83 o 
  -4   0   4     1065.08      957.01     28.13 o 
  -3   0   4     1417.89     1575.34     43.20 o 
  -2   0   4    40762.68    40130.99   1199.25 o 
  -1   0   4    11091.07    11214.45    433.84 o 
   0   0   4     7858.94     7791.42    233.53 o 
   1   0   4     4515.33     4454.44    162.11 o 
   2   0   4      746.26      740.24     26.83 o 
   3   0   4        5.78       21.06      3.30 o 
   4   0   4     2659.14     2469.56     99.55 o 
   5   0   4      921.85     1003.76     45.46 o 
   6   0   4       86.47       38.04      7.21 o 
   7   0   4      103.19      110.77     11.29 o 
   8   0   4      641.97      562.90     32.53 o 
   9   0   4      912.18      940.40     37.32 o 
  10   0   4      309.62      306.99     23.93 o 
  11   0   4       18.12       24.11      3.92 o 
  12   0   4      433.75      436.74     33.02 o 
 -12   1   4      538.82      586.98     29.06 o 
 -11   1   4      173.80      179.37     12.40 o 
 -10   1   4      451.58      469.02     23.03 o 
  -9   1   4      118.72      123.91      9.29 o 
  -8   1   4      199.21      212.59      8.47 o 
  -7   1   4      693.50      696.23     17.33 o 
  -6   1   4       44.37       50.67      2.98 o 
  -5   1   4      302.77      335.02      9.31 o 
  -4   1   4     1540.88     1599.21     33.94 o 
  -3   1   4      147.83      138.59      4.34 o 
  -2   1   4       41.73       38.80      1.78 o 
  -1   1   4      459.37      436.61     10.31 o 
   0   1   4     1039.06     1147.34     25.10 o 
   1   1   4        0.71        6.42      0.78 o 
   2   1   4       86.68      101.36      3.25 o 
   3   1   4        0.90        4.18      1.25 o 
   4   1   4      212.33      248.99      7.90 o 
   5   1   4        0.03        3.73      1.49 o 
   6   1   4       79.15       59.86      3.50 o 
   7   1   4       61.88       64.34      5.18 o 
   8   1   4     2194.00     2124.33     57.53 o 
   9   1   4      261.10      263.10     12.21 o 
  10   1   4      739.22      784.48     26.68 o 
  11   1   4       59.56       64.06      4.76 o 
  12   1   4     1041.27     1051.99     52.86 o 
 -12   2   4       17.53       25.38      5.02 o 
 -11   2   4      344.22      358.05     18.87 o 
 -10   2   4        9.15       18.54      4.51 o 
  -9   2   4      594.78      606.79     20.89 o 
  -8   2   4     1288.04     1280.55     32.86 o 
  -7   2   4      247.45      240.63      8.22 o 
  -6   2   4      676.14      620.88     15.98 o 
  -5   2   4     2495.91     2422.23     50.96 o 
  -4   2   4      217.64      190.29      6.09 o 
  -3   2   4       46.28       36.55      2.15 o 
  -2   2   4     1544.26     1616.15     33.81 o 
  -1   2   4     3461.18     3571.31     82.19 o 
   0   2   4     7042.36     7190.48    149.00 o 
   1   2   4      180.91      188.13      6.14 o 
   2   2   4      241.11      261.46      8.01 o 
   3   2   4      183.00      168.09      6.30 o 
   4   2   4      661.13      588.13     14.30 o 
   5   2   4      588.90      521.18     13.31 o 
   6   2   4      545.54      479.40     14.36 o 
   7   2   4       34.84       34.24      3.94 o 
   8   2   4        2.67        9.33      2.86 o 
   9   2   4       69.91       61.92      5.34 o 
  10   2   4      425.38      397.32     18.25 o 
  11   2   4      139.35      148.10      8.93 o 
  12   2   4      646.22      628.45     26.95 o 
 -12   3   4      408.97      439.96     24.55 o 
 -11   3   4      303.90      324.27     17.62 o 
 -10   3   4       97.99      112.51      8.82 o 
  -9   3   4       46.40       56.34      4.83 o 
  -8   3   4     1385.82     1345.92     34.53 o 
  -7   3   4      826.58      881.87     22.02 o 
  -6   3   4      922.74      903.06     22.06 o 
  -5   3   4     1182.91     1168.68     26.76 o 
  -4   3   4        0.02        3.68      1.17 o 
  -3   3   4     2252.94     2348.86     49.21 o 
  -2   3   4      180.63      220.43      6.60 o 
  -1   3   4     1353.24     1430.42     30.59 o 
   0   3   4      391.78      348.61      9.40 o 
   1   3   4     5973.68     6603.30    144.47 o 
   2   3   4     1027.16     1181.91     29.02 o 
   3   3   4     1096.68     1248.37     27.54 o 
   4   3   4      249.16      304.35      9.01 o 
   5   3   4       44.30       48.74      3.10 o 
   6   3   4      335.43      340.73     11.46 o 
   7   3   4     1417.75     1394.57     39.16 o 
   8   3   4      494.27      464.92     17.12 o 
   9   3   4      241.00      256.55     12.01 o 
  10   3   4      255.85      259.91     14.12 o 
  11   3   4      283.56      285.98     15.62 o 
 -11   4   4      152.23      152.34     13.34 o 
 -10   4   4        5.45       14.68      3.49 o 
  -9   4   4     1248.31     1174.52     42.00 o 
  -8   4   4      315.10      317.31     11.66 o 
  -7   4   4     4439.29     4359.87     98.47 o 
  -6   4   4       87.22       90.71      4.72 o 
  -5   4   4      484.85      430.11     12.44 o 
  -4   4   4     2721.09     2741.98     57.88 o 
  -3   4   4      104.05      144.91      5.50 o 
  -2   4   4       63.61       71.93      3.34 o 
  -1   4   4     3021.42     3229.78     66.29 o 
   0   4   4       30.81       32.17      1.80 o 
   1   4   4     6673.62     6932.85    152.68 o 
   2   4   4        8.63       16.42      2.06 o 
   3   4   4     2453.49     2443.93     51.52 o 
   4   4   4       40.43       51.78      3.07 o 
   5   4   4     2496.36     2339.29     77.22 o 
   6   4   4       73.33       85.80      5.76 o 
   7   4   4     2074.63     1837.98     58.17 o 
   8   4   4      159.43      159.34      9.89 o 
   9   4   4       31.09       33.04      4.33 o 
  10   4   4       46.08       43.99      6.15 o 
  11   4   4       62.91       85.74      7.29 o 
 -11   5   4      181.44      203.18     15.75 o 
 -10   5   4      166.54      196.27     11.35 o 
  -9   5   4       38.57       48.22      4.75 o 
  -8   5   4       50.25       55.52      4.77 o 
  -7   5   4      675.47      650.84     18.25 o 
  -6   5   4      861.42      815.96     21.31 o 
  -5   5   4     4782.61     4740.99     97.59 o 
  -4   5   4       12.54       25.17      2.46 o 
  -3   5   4     1165.63     1015.87     24.15 o 
  -2   5   4      179.54      145.36      5.60 o 
  -1   5   4     1312.59     1213.80     29.03 o 
   0   5   4      158.14      136.33      4.65 o 
   1   5   4     1683.28     1546.56     38.28 o 
   2   5   4     1311.49     1460.60     38.69 o 
   3   5   4      318.93      258.74     10.39 o 
   4   5   4       28.05       29.75      3.30 o 
   5   5   4      157.02      129.50      7.56 o 
   6   5   4        0.25        7.06      7.43 o 
   7   5   4      597.63      549.88     19.82 o 
   8   5   4      103.94      101.37      7.56 o 
   9   5   4     2486.20     2385.10     75.43 o 
  10   5   4        5.45       16.29      3.07 o 
 -10   6   4      177.86      215.76     13.73 o 
  -9   6   4      197.31      227.11     12.09 o 
  -8   6   4       83.78       93.85      9.44 o 
  -7   6   4      773.78      807.17     26.14 o 
  -6   6   4       10.93       22.28      3.08 o 
  -5   6   4     1091.68     1026.09     37.42 o 
  -4   6   4        8.82       17.49      2.91 o 
  -3   6   4      534.59      523.58     15.31 o 
  -2   6   4      113.58       99.69      5.70 o 
  -1   6   4      505.39      495.18     16.46 o 
   0   6   4      965.00      922.69     29.75 o 
   1   6   4     1558.60     1404.63     39.16 o 
   2   6   4      271.88      255.24     11.38 o 
   3   6   4     4077.29     3992.39     98.98 o 
   4   6   4      157.20      155.21      8.68 o 
   5   6   4      822.36      774.77     34.31 o 
   6   6   4        8.18       12.16      3.50 o 
   7   6   4        4.85       10.67      3.56 o 
   8   6   4       10.22       12.73      5.96 o 
   9   6   4       34.71       61.33      7.87 o 
  -9   7   4       50.08       74.11      5.76 o 
  -8   7   4       92.06      115.70      7.86 o 
  -7   7   4       37.41       54.16      4.89 o 
  -6   7   4        0.50       23.23      5.55 o 
  -5   7   4       70.40       87.08      9.63 o 
  -4   7   4      344.69      309.86     15.19 o 
  -3   7   4      667.62      670.83     25.96 o 
  -2   7   4        0.42        4.75      3.03 o 
  -1   7   4      892.21      908.63     40.00 o 
   0   7   4      375.80      384.37     14.42 o 
   1   7   4        5.41        9.15      2.78 o 
   2   7   4        4.08       13.25      3.33 o 
   3   7   4       21.24       20.94      3.83 o 
   4   7   4      284.80      289.78     13.13 o 
   5   7   4      130.84      132.69      8.32 o 
   6   7   4       38.48       42.32      5.01 o 
   7   7   4      453.49      442.61     23.78 o 
   8   7   4       34.06       37.74      5.35 o 
  -7   8   4      152.79      149.42     10.66 o 
  -6   8   4       26.26       51.21      5.69 o 
  -5   8   4        9.37       13.78      5.68 o 
  -4   8   4      168.20      177.51     11.07 o 
  -3   8   4      260.83      283.18     18.80 o 
  -2   8   4      789.10      758.67     39.66 o 
  -1   8   4      546.71      527.13     27.98 o 
   0   8   4       68.34       83.20      7.01 o 
   1   8   4       48.39       44.44      5.18 o 
   2   8   4      575.91      521.53     25.71 o 
   3   8   4       80.50       96.57     13.80 o 
   4   8   4      661.91      634.47     25.18 o 
   5   8   4      854.20      759.66     33.54 o 
   6   8   4       53.31       65.88      6.80 o 
   7   8   4        1.88       13.49      6.73 o 
  -5   9   4       76.80       68.32      8.38 o 
  -4   9   4      511.73      507.55     48.37 o 
  -3   9   4       69.89       86.81     14.84 o 
  -2   9   4      738.74      712.59     47.62 o 
  -1   9   4        7.50       26.76     10.35 o 
   0   9   4      193.31      172.90     20.48 o 
   1   9   4      200.65      197.67     16.15 o 
   2   9   4      264.72      255.61     17.11 o 
   3   9   4      231.29      260.20     17.21 o 
   4   9   4      149.39      158.65     12.81 o 
   5   9   4        0.52       19.03      4.23 o 
  -1  10   4      351.31      329.15     30.87 o 
   0  10   4      118.77      149.43     19.19 o 
   1  10   4      233.43      257.47     25.23 o 
 -12   1   5      415.14      400.32     27.06 o 
 -11   1   5      997.31      970.29     37.40 o 
 -10   1   5      726.50      770.54     30.69 o 
  -9   1   5      163.50      166.26     10.97 o 
  -8   1   5        4.45        6.76      1.70 o 
  -7   1   5       98.39      118.97      5.13 o 
  -6   1   5      139.59      157.31      5.10 o 
  -5   1   5      109.92       85.24      3.62 o 
  -4   1   5       32.94       45.90      2.58 o 
  -3   1   5     1324.52     1458.93     30.72 o 
  -2   1   5     6888.51     6934.23    143.58 o 
  -1   1   5      735.54      732.08     16.04 o 
   0   1   5    17284.00    16867.07    359.48 o 
   1   1   5     4911.07     5099.49    100.38 o 
   2   1   5     6111.65     6055.90    139.14 o 
   3   1   5        6.01       12.44      1.79 o 
   4   1   5      101.15       77.95      4.46 o 
   5   1   5        5.84        7.81      1.63 o 
   6   1   5       22.61       31.35      3.95 o 
   7   1   5      352.27      330.91     13.03 o 
   8   1   5      399.85      375.68     14.91 o 
   9   1   5       94.60      105.28      7.22 o 
  10   1   5      214.91      216.46     11.29 o 
  11   1   5        8.48       17.85      2.99 o 
  12   1   5      395.87      393.10     17.37 o 
 -12   2   5     1054.48     1062.27     42.18 o 
 -11   2   5      193.54      228.43     14.15 o 
 -10   2   5      373.55      370.03     18.59 o 
  -9   2   5       18.55       27.02      5.15 o 
  -8   2   5      570.37      555.43     16.80 o 
  -7   2   5       81.90       69.17      3.83 o 
  -6   2   5      191.23      146.80      5.79 o 
  -5   2   5     3680.90     3899.43     87.46 o 
  -4   2   5      468.09      441.36     11.46 o 
  -3   2   5      435.71      414.27     11.20 o 
  -2   2   5      399.70      377.86      8.66 o 
  -1   2   5      428.48      400.06     10.22 o 
   0   2   5     1804.32     1868.58     40.35 o 
   1   2   5       97.43       86.92      3.02 o 
   2   2   5     1459.90     1538.94     34.07 o 
   3   2   5      468.60      462.09     11.89 o 
   4   2   5     1256.93     1217.60     29.49 o 
   5   2   5        0.92       10.06      2.06 o 
   6   2   5      327.36      417.39     13.00 o 
   7   2   5     1160.15     1117.00     32.55 o 
   8   2   5      119.39       98.88      6.69 o 
   9   2   5      175.27      173.41      9.56 o 
  10   2   5       38.88       40.56      4.68 o 
  11   2   5      169.96      186.37     11.45 o 
  12   2   5       44.22       53.05      5.63 o 
 -12   3   5       65.20       87.54      8.18 o 
 -11   3   5      417.34      459.50     22.25 o 
 -10   3   5       33.47       50.88      5.74 o 
  -9   3   5      519.93      502.19     17.95 o 
  -8   3   5     1890.12     1811.34     44.55 o 
  -7   3   5      766.08      757.82     19.60 o 
  -6   3   5      194.30      199.54      7.33 o 
  -5   3   5      126.88      145.19      5.72 o 
  -4   3   5       23.77       17.48      1.78 o 
  -3   3   5     1096.39     1209.25     26.86 o 
  -2   3   5       11.18       10.81      1.04 o 
  -1   3   5      295.67      375.66     10.57 o 
   0   3   5     3492.07     3458.62     73.49 o 
   1   3   5     2444.57     2348.45     57.63 o 
   2   3   5     2392.07     2721.00     66.33 o 
   3   3   5       92.70       43.91      2.61 o 
   4   3   5      328.45      249.14      7.87 o 
   5   3   5       28.58       24.01      2.53 o 
   6   3   5      124.01      128.19      6.13 o 
   7   3   5      104.15      107.18      6.56 o 
   8   3   5      119.44      102.46      6.62 o 
   9   3   5      624.18      584.21     33.22 o 
  10   3   5       13.46       12.58      3.19 o 
  11   3   5      358.32      405.75     22.82 o 
 -11   4   5        0.69        9.16      3.08 o 
 -10   4   5       38.73       38.44      5.75 o 
  -9   4   5     1120.31     1080.20     31.45 o 
  -8   4   5        0.32        7.09      1.88 o 
  -7   4   5       15.51       26.21      2.91 o 
  -6   4   5      634.96      630.88     17.15 o 
  -5   4   5      147.38      120.57      5.36 o 
  -4   4   5      533.10      484.66     13.32 o 
  -3   4   5     1579.59     1627.52     35.87 o 
  -2   4   5       63.02       65.20      2.86 o 
  -1   4   5     3228.69     3335.12     72.37 o 
   0   4   5        6.70       17.42      1.18 o 
   1   4   5       39.67       71.18      3.75 o 
   2   4   5       79.15       85.94      4.58 o 
   3   4   5      251.34      278.21      9.78 o 
   4   4   5       25.78       39.15      3.61 o 
   5   4   5      141.44      136.66      6.63 o 
   6   4   5      276.12      271.23     11.64 o 
   7   4   5      916.62      862.09     31.16 o 
   8   4   5        1.54        2.67      2.32 o 
   9   4   5      583.15      541.77     23.08 o 
  10   4   5       65.06       77.67      6.66 o 
  11   4   5       20.01       26.93      4.14 o 
 -11   5   5       24.63       42.81     22.68 o 
 -10   5   5       10.83       27.19      8.67 o 
  -9   5   5       26.95       32.31      3.59 o 
  -8   5   5      178.09      185.34      8.38 o 
  -7   5   5      372.50      379.29     12.36 o 
  -6   5   5      240.36      239.67      8.79 o 
  -5   5   5     1270.31     1259.87     29.96 o 
  -4   5   5       87.65       92.20      4.69 o 
  -3   5   5      355.45      347.52     10.52 o 
  -2   5   5        0.95        7.53      1.76 o 
  -1   5   5       33.54       35.64      2.16 o 
   0   5   5       60.41       74.40      3.62 o 
   1   5   5        1.90        6.69      1.50 o 
   2   5   5      862.65      843.85     23.16 o 
   3   5   5     2868.42     2856.69     97.47 o 
   4   5   5       61.38       66.48      4.64 o 
   5   5   5      413.64      368.88     13.25 o 
   6   5   5       59.25       56.63      4.79 o 
   7   5   5      101.35      102.29      7.61 o 
   8   5   5        6.49       14.14      3.27 o 
   9   5   5        2.05       16.95      3.76 o 
  10   5   5        9.50       11.42      2.92 o 
 -10   6   5       51.71       66.99     24.35 o 
  -9   6   5       18.20       31.11      3.88 o 
  -8   6   5       24.28       38.12      3.87 o 
  -7   6   5      112.98      122.81      7.36 o 
  -6   6   5      703.87      712.95     28.84 o 
  -5   6   5      147.96      163.82      8.84 o 
  -4   6   5        5.49        5.52      1.81 o 
  -3   6   5      426.48      410.24     13.03 o 
  -2   6   5     2126.69     2079.22     61.40 o 
  -1   6   5      801.26      742.81     22.49 o 
   0   6   5       52.66       68.15      4.54 o 
   1   6   5      619.06      610.48     20.26 o 
   2   6   5      352.76      363.86     14.42 o 
   3   6   5     2325.06     2271.39     94.92 o 
   4   6   5      131.44      141.74      8.44 o 
   5   6   5        3.28        4.94      2.66 o 
   6   6   5      499.46      482.34     20.26 o 
   7   6   5        0.01        5.25      2.60 o 
   8   6   5      173.94      193.20     13.25 o 
   9   6   5      222.31      217.54     24.54 o 
  -9   7   5       43.05       58.94      5.29 o 
  -8   7   5      182.93      220.29     11.84 o 
  -7   7   5        4.67       19.30      2.98 o 
  -6   7   5      947.20      952.52     43.23 o 
  -5   7   5     1571.54     1534.48     62.49 o 
  -4   7   5      201.57      203.24     12.13 o 
  -3   7   5      563.37      566.44     23.07 o 
  -2   7   5      591.93      523.60     26.73 o 
  -1   7   5        1.99        8.72      2.29 o 
   0   7   5      488.88      455.91     16.30 o 
   1   7   5       48.85       51.31      4.64 o 
   2   7   5       49.16       56.68      5.39 o 
   3   7   5       64.73       66.78      5.58 o 
   4   7   5       16.38       20.79      3.91 o 
   5   7   5      131.67      142.54      9.28 o 
   6   7   5      388.60      335.67     16.82 o 
   7   7   5        9.91       29.61      4.02 o 
   8   7   5       18.27       22.93      3.80 o 
  -7   8   5      430.76      473.57     23.94 o 
  -6   8   5      406.78      430.91     30.15 o 
  -5   8   5      495.25      522.87     23.02 o 
  -4   8   5      921.25      963.86     35.83 o 
  -3   8   5        2.28        8.89      3.48 o 
  -2   8   5      222.65      243.93     17.22 o 
  -1   8   5      202.71      239.34     16.90 o 
   0   8   5      141.64      144.74      9.57 o 
   1   8   5       68.03       77.19      6.94 o 
   2   8   5       31.61       46.79      6.00 o 
   3   8   5      258.98      274.56     14.71 o 
   4   8   5       92.72      118.76      8.11 o 
   5   8   5      271.74      278.08     14.62 o 
   6   8   5     1218.73     1234.45     43.03 o 
   7   8   5       96.59      102.84     12.13 o 
  -5   9   5      161.57      202.45     25.39 o 
  -4   9   5       15.98        5.41      8.45 o 
  -3   9   5      134.83      169.05     19.54 o 
  -2   9   5      283.25      302.32     28.20 o 
  -1   9   5      526.25      460.36     36.08 o 
   0   9   5      235.20      261.95     47.03 o 
   1   9   5        6.69       17.86      5.38 o 
   2   9   5     1694.86     1634.87     62.86 o 
   3   9   5       68.37       91.10     14.08 o 
   4   9   5       87.48      109.02     12.80 o 
   5   9   5       19.59       25.82      6.05 o 
  -1  10   5       83.88       81.63     26.68 o 
   0  10   5      332.06      346.30     40.36 o 
 -12   0   6     1661.44     1656.87    137.76 o 
 -11   0   6      160.33      176.74     17.38 o 
 -10   0   6      887.82      880.02     68.71 o 
  -9   0   6      501.54      533.22     32.10 o 
  -8   0   6     3855.02     3847.23    121.87 o 
  -7   0   6      880.61      848.81     30.43 o 
  -6   0   6     4668.01     5090.48    134.73 o 
  -5   0   6      991.58     1088.86     34.41 o 
  -4   0   6     8782.74    10419.26    271.25 o 
  -3   0   6     3408.43     3720.73    114.91 o 
  -2   0   6    68448.43    62382.45   2160.41 o 
  -1   0   6      385.29      434.93     15.51 o 
   0   0   6    53187.07    47720.13   1410.55 o 
   1   0   6     1311.03     1409.08     44.62 o 
   2   0   6      105.81      112.80      6.28 o 
   3   0   6       72.38       77.90      4.42 o 
   4   0   6      338.68      377.55     26.02 o 
   5   0   6      902.31      833.76     39.20 o 
   6   0   6     2811.52     2838.82    117.02 o 
   7   0   6      105.08      101.07     11.20 o 
   8   0   6       11.19       16.94      7.03 o 
   9   0   6     1623.16     1590.69     74.28 o 
  10   0   6      133.25      156.00     11.28 o 
  11   0   6        2.09       13.43      4.54 o 
  12   0   6     2123.79     2126.09    101.30 o 
 -12   1   6       60.92       76.23      7.71 o 
 -11   1   6     1599.92     1495.03     52.10 o 
 -10   1   6      443.55      491.78     22.39 o 
  -9   1   6      161.76      162.41     10.87 o 
  -8   1   6     3702.02     3729.98     93.80 o 
  -7   1   6      302.03      322.19      9.88 o 
  -6   1   6     2278.69     2332.95     49.31 o 
  -5   1   6      258.53      293.15      7.47 o 
  -4   1   6    11495.06    12265.12    225.92 o 
  -3   1   6     5753.13     6038.41    120.04 o 
  -2   1   6    10683.46    10795.71    241.94 o 
  -1   1   6     3061.06     3225.98     69.96 o 
   0   1   6     4704.44     4709.55    101.81 o 
   1   1   6     4407.09     4445.35     96.60 o 
   2   1   6      350.48      340.43      9.43 o 
   3   1   6        0.20        3.02      1.17 o 
   4   1   6     4070.24     4060.57     89.94 o 
   5   1   6        0.63        3.66      1.43 o 
   6   1   6     2200.78     1991.68     52.86 o 
   7   1   6      708.17      732.71     23.42 o 
   8   1   6     4184.83     3980.93    101.58 o 
   9   1   6      156.21      150.54      8.83 o 
  10   1   6      357.40      340.17     19.07 o 
  11   1   6        3.50       13.72      2.54 o 
  12   1   6      161.43      176.34      9.01 o 
 -12   2   6     1442.74     1439.31     74.72 o 
 -11   2   6       50.52       80.62      7.65 o 
 -10   2   6     1833.73     1893.08     61.85 o 
  -9   2   6       11.49       15.84      4.10 o 
  -8   2   6     2215.03     2207.58     48.33 o 
  -7   2   6     2977.10     3030.56     63.83 o 
  -6   2   6        3.64        6.46      1.60 o 
  -5   2   6     1094.80     1035.22     23.90 o 
  -4   2   6       74.83       70.34      3.28 o 
  -3   2   6      427.59      419.14     10.67 o 
  -2   2   6       33.92       49.63      2.25 o 
  -1   2   6       34.50       27.46      1.38 o 
   0   2   6     5013.27     4865.65    101.48 o 
   1   2   6      137.61      133.44      4.21 o 
   2   2   6      781.88      786.69     17.93 o 
   3   2   6     1374.24     1593.76     33.98 o 
   4   2   6     2429.12     2460.83     56.27 o 
   5   2   6       65.71       52.06      3.44 o 
   6   2   6       30.28       35.32      3.76 o 
   7   2   6      254.82      222.07     10.18 o 
   8   2   6      422.27      410.80     15.98 o 
   9   2   6       38.43       47.00      5.00 o 
  10   2   6      602.24      614.20     22.84 o 
  11   2   6      141.18      159.40     10.83 o 
 -12   3   6      311.58      309.55     17.77 o 
 -11   3   6       64.99       73.43      7.08 o 
 -10   3   6      139.09      133.68      9.68 o 
  -9   3   6       62.45       64.17      5.35 o 
  -8   3   6       66.86       84.57      5.07 o 
  -7   3   6       25.63       41.09      3.19 o 
  -6   3   6     1447.16     1478.51     33.53 o 
  -5   3   6     1026.62      939.02     22.43 o 
  -4   3   6     1925.56     1890.39     40.80 o 
  -3   3   6     1545.57     1462.53     31.92 o 
  -2   3   6     2148.88     2226.46     48.98 o 
  -1   3   6      134.44      143.05      4.99 o 
   0   3   6      695.90      688.15     16.94 o 
   1   3   6     1167.08     1282.76     33.43 o 
   2   3   6     1690.94     1672.01     42.50 o 
   3   3   6       66.66      109.44      4.32 o 
   4   3   6     1576.55     1665.36     39.53 o 
   5   3   6      127.86       87.38      4.29 o 
   6   3   6      200.31      186.25      7.83 o 
   7   3   6     1479.29     1336.99     38.07 o 
   8   3   6       61.58       64.73      6.36 o 
   9   3   6      515.01      459.26     20.53 o 
  10   3   6        6.01       13.36      3.61 o 
  11   3   6        0.00        8.30      2.98 o 
 -11   4   6      332.32      344.95     24.95 o 
 -10   4   6        1.52       15.43      4.42 o 
  -9   4   6      415.32      410.28     16.86 o 
  -8   4   6      629.21      671.50     20.07 o 
  -7   4   6       83.54       89.14      4.85 o 
  -6   4   6      742.90      680.82     19.04 o 
  -5   4   6      908.09      976.01     23.75 o 
  -4   4   6      204.86      200.83      7.19 o 
  -3   4   6     1401.57     1463.56     32.54 o 
  -2   4   6      881.79      906.60     21.10 o 
  -1   4   6     5153.23     5358.55    113.90 o 
   0   4   6      413.51      394.43     13.21 o 
   1   4   6     4037.45     4103.18     98.96 o 
   2   4   6        2.77        7.52      1.80 o 
   3   4   6       86.77       94.82      5.00 o 
   4   4   6        6.58       20.89      3.03 o 
   5   4   6      790.72      752.82     23.76 o 
   6   4   6      124.20      126.72      7.22 o 
   7   4   6       22.55       36.95      4.61 o 
   8   4   6       96.29       91.33      7.43 o 
   9   4   6      499.17      481.07     21.34 o 
  10   4   6      269.81      208.83     12.53 o 
  11   4   6      221.28      250.45     14.63 o 
 -10   5   6      456.79      503.30     49.37 o 
  -9   5   6      332.45      345.84     17.70 o 
  -8   5   6      346.90      342.69     13.59 o 
  -7   5   6     1620.64     1625.15     40.28 o 
  -6   5   6      572.79      571.22     17.15 o 
  -5   5   6      922.08      880.56     23.43 o 
  -4   5   6     1648.36     1610.18     43.35 o 
  -3   5   6      540.79      499.11     14.54 o 
  -2   5   6      601.82      578.09     15.82 o 
  -1   5   6     1192.28     1220.99     33.41 o 
   0   5   6      903.49      934.29     26.52 o 
   1   5   6      297.44      292.79     11.63 o 
   2   5   6        0.04        4.94      2.30 o 
   3   5   6     1668.17     1711.58     65.94 o 
   4   5   6       87.34       88.02      5.28 o 
   5   5   6     1857.60     1648.99     53.18 o 
   6   5   6      348.99      292.24     12.76 o 
   7   5   6     2222.16     1998.64     63.19 o 
   8   5   6       12.39       13.33      3.33 o 
   9   5   6      325.39      330.26     16.55 o 
  10   5   6        0.06        3.09      2.40 o 
 -10   6   6        3.44       17.23      8.34 o 
  -9   6   6      347.72      362.52     16.62 o 
  -8   6   6        2.78       11.47      2.52 o 
  -7   6   6      322.14      351.90     14.47 o 
  -6   6   6      845.60      848.72     32.97 o 
  -5   6   6      821.39      771.20     21.90 o 
  -4   6   6     1988.99     1926.13     45.85 o 
  -3   6   6      409.61      392.43     14.20 o 
  -2   6   6       82.58       65.74      5.60 o 
  -1   6   6      951.57      875.31     25.74 o 
   0   6   6      387.52      358.77     13.39 o 
   1   6   6     2345.76     2196.73     57.49 o 
   2   6   6       19.04       22.44      3.75 o 
   3   6   6     1018.96      978.02     29.91 o 
   4   6   6        3.14       14.23      3.51 o 
   5   6   6        4.61       14.73      3.45 o 
   6   6   6      102.75       89.99      7.14 o 
   7   6   6     1199.41     1056.21     42.79 o 
   8   6   6       80.23       75.75      7.28 o 
   9   6   6      549.18      518.12     33.59 o 
  -9   7   6       35.79       73.67      6.93 o 
  -8   7   6       34.89       48.09      4.60 o 
  -7   7   6      285.01      306.48     15.48 o 
  -6   7   6      302.38      298.25     15.21 o 
  -5   7   6      879.48      898.15     33.22 o 
  -4   7   6       27.55       29.97      4.25 o 
  -3   7   6      832.11      864.20     44.59 o 
  -2   7   6      600.48      684.37     32.77 o 
  -1   7   6       53.68       67.68      5.04 o 
   0   7   6       33.11       37.22      3.81 o 
   1   7   6       96.91       93.34      5.96 o 
   2   7   6      562.20      550.51     20.18 o 
   3   7   6     1101.93     1043.15     37.91 o 
   4   7   6      102.32      107.07      7.25 o 
   5   7   6      723.55      661.83     41.90 o 
   6   7   6       28.82       36.14      4.57 o 
   7   7   6       45.72       68.17     13.24 o 
   8   7   6      128.52      121.99     10.24 o 
  -7   8   6      101.18      103.27      8.71 o 
  -6   8   6       29.53       41.82      4.75 o 
  -5   8   6      332.47      339.59     25.24 o 
  -4   8   6        0.62        6.79      3.42 o 
  -3   8   6        7.19       22.84      5.32 o 
  -2   8   6      265.03      252.65     19.61 o 
  -1   8   6       40.65       64.94      8.85 o 
   0   8   6       11.64       21.37      3.85 o 
   1   8   6      131.79      156.94      9.85 o 
   2   8   6      372.53      354.77     15.41 o 
   3   8   6     1906.06     1826.24     71.81 o 
   4   8   6     1142.10     1088.15     44.16 o 
   5   8   6        5.04        5.64      3.08 o 
   6   8   6       27.91       50.55      5.61 o 
   7   8   6      211.87      229.45     28.77 o 
  -5   9   6       29.04       50.55     13.11 o 
  -4   9   6       31.03       42.19     11.48 o 
  -3   9   6      490.47      454.89     39.36 o 
  -2   9   6       13.02       15.75      8.45 o 
  -1   9   6        9.79        6.71      7.67 o 
   0   9   6       22.57       36.78      6.15 o 
   1   9   6        3.67       11.90      4.49 o 
   2   9   6       75.42       91.42      9.38 o 
   3   9   6       25.75       30.45      5.57 o 
   4   9   6       45.60       58.60      8.36 o 
   5   9   6      128.48      110.76     11.21 o 
 -12   1   7      397.93      396.68     21.57 o 
 -11   1   7       78.86       63.22      6.81 o 
 -10   1   7        0.03        4.93      2.93 o 
  -9   1   7       16.28       22.46      3.75 o 
  -8   1   7       59.46       84.59      6.99 o 
  -7   1   7      237.54      247.14      8.07 o 
  -6   1   7      154.85      139.15      5.33 o 
  -5   1   7     2699.60     2897.05     60.00 o 
  -4   1   7      231.33      237.62      6.94 o 
  -3   1   7      101.21      123.71      4.89 o 
  -2   1   7     5479.81     5638.59    117.54 o 
  -1   1   7      828.42      828.64     17.83 o 
   0   1   7     3107.17     3083.06     67.59 o 
   1   1   7      867.07      983.76     25.81 o 
   2   1   7      413.89      433.82     12.91 o 
   3   1   7      527.52      545.84     16.05 o 
   4   1   7      823.11      939.04     26.01 o 
   5   1   7       63.52       33.06      2.71 o 
   6   1   7       60.38       37.62      4.20 o 
   7   1   7      297.34      290.25     12.24 o 
   8   1   7     2387.09     2389.33     63.88 o 
   9   1   7      560.87      556.53     20.50 o 
  10   1   7      117.22      128.15      8.19 o 
  11   1   7        0.57        4.82      2.66 o 
  12   1   7       65.85       96.10      6.17 o 
 -12   2   7       94.17       98.21      8.63 o 
 -11   2   7      759.99      718.88     33.89 o 
 -10   2   7      374.70      387.52     19.17 o 
  -9   2   7       46.07       54.57      5.04 o 
  -8   2   7     2211.82     2194.45     52.74 o 
  -7   2   7      197.56      176.10      6.81 o 
  -6   2   7      823.16      827.18     20.31 o 
  -5   2   7      763.07      678.78     16.92 o 
  -4   2   7      201.54      245.10      7.45 o 
  -3   2   7      209.46      224.66      6.77 o 
  -2   2   7     4710.46     4946.76    103.90 o 
  -1   2   7        4.75        9.54      1.38 o 
   0   2   7      141.39      119.83      4.38 o 
   1   2   7     2562.29     2658.77     56.44 o 
   2   2   7        0.08        8.50      1.39 o 
   3   2   7     3704.21     3804.73     84.60 o 
   4   2   7      184.92      314.57      9.00 o 
   5   2   7      637.20      581.48     16.43 o 
   6   2   7        0.24        2.65      2.05 o 
   7   2   7       56.33       58.90      4.90 o 
   8   2   7       13.94       26.63      3.87 o 
   9   2   7     1823.83     1718.80     49.05 o 
  10   2   7      894.83      867.57     29.30 o 
  11   2   7       56.12       56.22      5.72 o 
 -11   3   7      218.25      239.18     14.44 o 
 -10   3   7      134.57      150.93     10.68 o 
  -9   3   7        4.89        8.45      2.72 o 
  -8   3   7      174.94      177.98      7.33 o 
  -7   3   7      481.89      491.21     14.13 o 
  -6   3   7       98.33       83.62      4.28 o 
  -5   3   7      270.23      250.26      8.23 o 
  -4   3   7     2377.49     2430.60     51.33 o 
  -3   3   7        3.61       20.44      1.88 o 
  -2   3   7      537.28      527.41     12.88 o 
  -1   3   7        2.36        3.40      1.54 o 
   0   3   7       13.11       23.37      1.79 o 
   1   3   7        6.88        4.38      1.06 o 
   2   3   7      309.17      303.99      8.48 o 
   3   3   7      189.37      222.96      7.03 o 
   4   3   7      358.94      374.63     10.75 o 
   5   3   7      236.50      276.14      9.78 o 
   6   3   7       16.97       28.67      3.09 o 
   7   3   7     1464.04     1290.76     51.86 o 
   8   3   7      289.01      234.11     12.95 o 
   9   3   7      728.37      676.41     27.30 o 
  10   3   7       44.42       45.86      5.48 o 
  11   3   7      226.76      249.86     19.64 o 
 -11   4   7      207.44      218.69     13.65 o 
 -10   4   7      630.34      552.58     24.33 o 
  -9   4   7      418.35      403.90     16.60 o 
  -8   4   7      743.95      725.11     23.58 o 
  -7   4   7       28.37       35.14      3.23 o 
  -6   4   7        6.89       12.61      2.20 o 
  -5   4   7      165.92      174.97      6.74 o 
  -4   4   7      734.95      691.20     17.50 o 
  -3   4   7       19.22       22.59      2.16 o 
  -2   4   7      521.80      524.39     13.42 o 
  -1   4   7        0.86       10.86      2.02 o 
   0   4   7     1600.30     1585.31     41.22 o 
   1   4   7     7215.03     7612.23    191.59 o 
   2   4   7      604.34      630.03     20.48 o 
   3   4   7      549.83      557.95     19.53 o 
   4   4   7       43.79       51.70      3.93 o 
   5   4   7       61.75       70.09      5.25 o 
   6   4   7       53.08       62.87      5.10 o 
   7   4   7       44.83       56.09      5.52 o 
   8   4   7       41.22       42.17      5.10 o 
   9   4   7        0.37        6.21      3.08 o 
  10   4   7       25.58       32.45      4.82 o 
  11   4   7       90.45      126.84      9.46 o 
 -10   5   7      209.13      242.28     34.69 o 
  -9   5   7       94.07      108.17      7.85 o 
  -8   5   7        5.38       16.42      2.32 o 
  -7   5   7      410.57      379.43     13.19 o 
  -6   5   7      256.80      248.06      9.60 o 
  -5   5   7        7.16       11.28      2.25 o 
  -4   5   7        1.46        6.28      1.88 o 
  -3   5   7      677.59      666.33     20.36 o 
  -2   5   7      588.44      562.30     17.76 o 
  -1   5   7     2800.32     2726.11     68.28 o 
   0   5   7      687.27      757.19     22.57 o 
   1   5   7       43.68       43.55      4.17 o 
   2   5   7      840.20      801.25     24.65 o 
   3   5   7      172.95      174.31      8.91 o 
   4   5   7      442.52      428.83     21.80 o 
   5   5   7     1121.90     1029.41     34.62 o 
   6   5   7        3.99        8.72      2.40 o 
   7   5   7      188.49      184.32     10.88 o 
   8   5   7      350.12      334.25     17.33 o 
   9   5   7       12.17       24.93      4.05 o 
  10   5   7      125.15      152.32     11.98 o 
 -10   6   7        9.61       29.21      6.08 o 
  -9   6   7      131.60      127.73      8.12 o 
  -8   6   7      107.17      112.92      7.40 o 
  -7   6   7      279.62      311.11     13.36 o 
  -6   6   7      245.89      249.94     11.27 o 
  -5   6   7       36.01       40.32      3.54 o 
  -4   6   7      380.56      381.46     14.37 o 
  -3   6   7      356.46      362.00     15.98 o 
  -2   6   7      504.00      505.69     17.01 o 
  -1   6   7      154.50      156.97      7.51 o 
   0   6   7      172.82      160.23      7.86 o 
   1   6   7      403.66      373.54     14.45 o 
   2   6   7     2908.14     2666.08     83.43 o 
   3   6   7     4896.34     4646.96    137.34 o 
   4   6   7     1434.41     1364.09     55.12 o 
   5   6   7      256.94      245.75     12.75 o 
   6   6   7      200.51      197.66     11.36 o 
   7   6   7       33.32       41.98      5.21 o 
   8   6   7       23.11       35.56      6.02 o 
   9   6   7       48.82       53.96      8.32 o 
  -8   7   7       69.42       95.08      8.07 o 
  -7   7   7       16.44       38.42      5.49 o 
  -6   7   7      163.46      163.27     10.52 o 
  -5   7   7       46.25       62.19      6.27 o 
  -4   7   7        6.29       17.85      4.90 o 
  -3   7   7      883.60      804.37     63.57 o 
  -2   7   7      353.13      314.67     15.02 o 
  -1   7   7        6.88        7.17      2.13 o 
   0   7   7      989.78      922.46     28.15 o 
   1   7   7        2.19        9.17      2.41 o 
   2   7   7       43.65       46.08      4.90 o 
   3   7   7      197.63      191.45     12.94 o 
   4   7   7       87.50      107.05      7.35 o 
   5   7   7      236.05      224.46     15.21 o 
   6   7   7      843.66      754.88     31.68 o 
   7   7   7      181.88      182.11     20.12 o 
   8   7   7      197.89      194.84     13.76 o 
  -7   8   7       49.65       71.74      6.40 o 
  -6   8   7      505.55      539.28     23.52 o 
  -5   8   7      441.72      456.22     26.86 o 
  -4   8   7       10.71       19.25      4.75 o 
  -3   8   7      162.54      187.19     14.88 o 
  -2   8   7       14.93       29.57      5.42 o 
  -1   8   7       65.63       72.44      6.43 o 
   0   8   7       40.92       56.27      6.04 o 
   1   8   7       16.65       22.61      4.15 o 
   2   8   7     1711.76     1702.02     54.15 o 
   3   8   7       44.22       59.97      5.57 o 
   4   8   7      427.84      417.12     24.63 o 
   5   8   7      123.02      117.17      8.43 o 
   6   8   7      864.30      873.04     45.45 o 
   7   8   7       76.40       89.36     10.53 o 
  -5   9   7       27.34       39.26      6.48 o 
  -4   9   7      188.64      211.66     16.37 o 
  -3   9   7      311.15      317.95     24.59 o 
  -2   9   7      299.83      327.86     21.32 o 
  -1   9   7      170.65      160.52     15.35 o 
   0   9   7      377.89      409.47     20.89 o 
   1   9   7       25.26       30.36      4.55 o 
   2   9   7       66.02       91.68      7.73 o 
   3   9   7      188.27      190.61     13.89 o 
   4   9   7      137.43      150.37     13.70 o 
 -12   0   8      101.12      118.08     13.91 o 
 -11   0   8     1441.57     1375.66     69.01 o 
 -10   0   8      272.46      258.47     20.69 o 
  -9   0   8      226.58      207.74     12.70 o 
  -8   0   8     1780.21     1872.80     63.97 o 
  -7   0   8     2018.99     2050.42     67.94 o 
  -6   0   8     1129.43     1177.10     50.70 o 
  -5   0   8      458.59      455.77     15.18 o 
  -4   0   8     6320.66     6839.64    208.15 o 
  -3   0   8       76.49       89.81      5.75 o 
  -2   0   8     2898.68     2952.92     91.67 o 
  -1   0   8     1444.74     1544.06     49.21 o 
   0   0   8     3877.77     4069.98    123.95 o 
   1   0   8       10.50        4.57      1.07 o 
   2   0   8      665.43      796.06     27.60 o 
   3   0   8     2582.11     2635.63     81.99 o 
   4   0   8     2019.57     2227.82     93.32 o 
   5   0   8      648.72      581.93     29.86 o 
   6   0   8      458.78      441.81     25.47 o 
   7   0   8        5.18        7.00      4.72 o 
   8   0   8     1533.72     1425.58     67.38 o 
   9   0   8       51.98       59.19      9.43 o 
  10   0   8       42.03       63.05      6.66 o 
  11   0   8        8.54       20.49      4.27 o 
 -12   1   8      340.21      335.33     18.65 o 
 -11   1   8      139.32      162.28     11.58 o 
 -10   1   8      364.65      360.61     18.28 o 
  -9   1   8      172.99      155.33      8.76 o 
  -8   1   8     1533.32     1444.22     40.79 o 
  -7   1   8      657.10      704.60     20.04 o 
  -6   1   8       35.08       24.14      1.93 o 
  -5   1   8      522.49      490.34     12.63 o 
  -4   1   8      348.28      559.78     13.74 o 
  -3   1   8     2812.18     2725.62     60.69 o 
  -2   1   8      465.13      419.93     10.11 o 
  -1   1   8       44.75       59.84      2.39 o 
   0   1   8      352.43      289.65      7.50 o 
   1   1   8      386.34      433.56     11.42 o 
   2   1   8     3075.94     3105.16     75.88 o 
   3   1   8       19.38       27.87      2.06 o 
   4   1   8     5524.50     5683.32    136.81 o 
   5   1   8      317.85      335.73     11.77 o 
   6   1   8     1210.92     1097.85     31.70 o 
   7   1   8      188.43      198.08      9.61 o 
   8   1   8        0.30        6.64      2.75 o 
   9   1   8       64.98       70.33      5.92 o 
  10   1   8      271.45      294.84     13.82 o 
  11   1   8      149.86      136.05     11.80 o 
 -12   2   8      849.58      881.52     35.89 o 
 -11   2   8      391.62      402.88     20.29 o 
 -10   2   8        0.21        2.65      2.56 o 
  -9   2   8      595.83      547.04     20.04 o 
  -8   2   8      187.93      203.42      9.13 o 
  -7   2   8       33.69       41.69      2.96 o 
  -6   2   8      198.13      209.97      7.28 o 
  -5   2   8      222.10      251.83      8.02 o 
  -4   2   8      796.84      849.12     19.91 o 
  -3   2   8        0.14        5.23      1.30 o 
  -2   2   8       48.93       73.92      2.97 o 
  -1   2   8       18.97       27.35      2.53 o 
   0   2   8     3923.09     3947.61     83.32 o 
   1   2   8     3811.72     4190.84     86.65 o 
   2   2   8     1095.11     1119.58     24.72 o 
   3   2   8      637.98      679.09     16.53 o 
   4   2   8       30.60       47.06      2.87 o 
   5   2   8        4.36        8.33      2.06 o 
   6   2   8       18.74       24.74      3.63 o 
   7   2   8      171.80      172.05      8.83 o 
   8   2   8      831.24      795.85     25.97 o 
   9   2   8      150.49      152.48      8.90 o 
  10   2   8       64.46       93.23      8.86 o 
  11   2   8       26.40       40.66      4.85 o 
 -11   3   8        3.56       11.79      3.24 o 
 -10   3   8      105.14      108.06      8.71 o 
  -9   3   8      553.80      522.67     19.64 o 
  -8   3   8      733.12      725.49     21.94 o 
  -7   3   8     1824.10     1730.27     39.16 o 
  -6   3   8      751.07      696.37     18.08 o 
  -5   3   8       17.72       46.45      2.97 o 
  -4   3   8     1178.60     1239.30     28.15 o 
  -3   3   8      249.04      245.74      8.46 o 
  -2   3   8      763.46      727.15     18.09 o 
  -1   3   8        8.07       11.94      2.53 o 
   0   3   8      443.60      380.23     10.57 o 
   1   3   8        6.76        8.55      0.95 o 
   2   3   8      875.58      989.82     22.56 o 
   3   3   8      136.23       94.50      4.11 o 
   4   3   8      221.04      184.42      6.62 o 
   5   3   8      687.48      560.94     16.46 o 
   6   3   8      476.20      424.52     17.90 o 
   7   3   8      509.04      452.07     22.83 o 
   8   3   8        0.06        0.73      2.32 o 
   9   3   8       34.73       47.87      5.35 o 
  10   3   8       16.65       23.26      4.41 o 
  11   3   8      100.15      139.48     10.90 o 
 -11   4   8      107.45      142.68     16.33 o 
 -10   4   8      693.89      702.49     28.85 o 
  -9   4   8       97.59      105.79      7.22 o 
  -8   4   8      337.51      310.97     11.98 o 
  -7   4   8      250.19      276.15      9.76 o 
  -6   4   8      163.83      146.14      6.28 o 
  -5   4   8     1284.09     1206.85     28.44 o 
  -4   4   8       14.99       17.23      2.25 o 
  -3   4   8       37.29       24.18      2.44 o 
  -2   4   8      328.48      318.39      9.71 o 
  -1   4   8     2238.30     2195.73     49.09 o 
   0   4   8      697.20      604.94     18.84 o 
   1   4   8     3093.53     3242.19     85.25 o 
   2   4   8      676.07      566.08     18.33 o 
   3   4   8      308.68      281.82     10.23 o 
   4   4   8      668.16      626.85     31.82 o 
   5   4   8      699.30      604.74     20.34 o 
   6   4   8      418.99      376.11     14.93 o 
   7   4   8     1619.57     1471.94     53.15 o 
   8   4   8       74.40       73.55      6.66 o 
   9   4   8      132.79      142.25      9.77 o 
  10   4   8      418.03      402.08     19.65 o 
 -10   5   8      164.71      173.48     18.01 o 
  -9   5   8        0.32        5.06      2.57 o 
  -8   5   8      106.95      123.76      6.57 o 
  -7   5   8       16.26       26.36      3.48 o 
  -6   5   8      170.39      159.82      7.44 o 
  -5   5   8       75.19       91.35      5.13 o 
  -4   5   8     1830.60     1668.32     40.04 o 
  -3   5   8      472.81      506.20     16.70 o 
  -2   5   8      844.21      780.09     21.45 o 
  -1   5   8        1.08       20.16      5.39 o 
   0   5   8       66.21       81.01      4.63 o 
   1   5   8     3785.26     3456.44     85.74 o 
   2   5   8       10.10       18.08      3.61 o 
   3   5   8     2495.38     2344.95     60.90 o 
   4   5   8      199.64      211.46     17.14 o 
   5   5   8     4541.79     4109.57    156.37 o 
   6   5   8       11.92       17.24      4.01 o 
   7   5   8       85.58       81.18      9.54 o 
   8   5   8       95.95      101.26      9.05 o 
   9   5   8      347.02      306.64     31.55 o 
  10   5   8      254.84      291.60     19.80 o 
  -9   6   8       25.22       48.46      6.61 o 
  -8   6   8      192.60      203.55     11.38 o 
  -7   6   8        2.16        7.41      2.26 o 
  -6   6   8      822.55      800.10     22.87 o 
  -5   6   8     1233.75     1277.65     36.76 o 
  -4   6   8        0.73        7.50      2.93 o 
  -3   6   8     1542.79     1505.17     47.52 o 
  -2   6   8       71.31       86.97      5.30 o 
  -1   6   8      321.64      288.35     11.42 o 
   0   6   8      221.60      229.18      9.78 o 
   1   6   8      194.40      195.18      9.74 o 
   2   6   8     1000.57      988.48     31.17 o 
   3   6   8        0.03       10.15      3.42 o 
   4   6   8       29.94       40.86      4.76 o 
   5   6   8       36.36       49.30      5.41 o 
   6   6   8        4.35       11.32      3.31 o 
   7   6   8      780.87      730.19     49.46 o 
   8   6   8       10.87       13.15      3.76 o 
   9   6   8      632.93      693.17     72.50 o 
  -8   7   8       87.19      108.18      8.73 o 
  -7   7   8      704.78      777.41     49.97 o 
  -6   7   8      185.20      187.60     11.42 o 
  -5   7   8      433.58      465.54     39.65 o 
  -4   7   8      123.31      105.24     10.35 o 
  -3   7   8       29.13       46.54      7.18 o 
  -2   7   8       37.10       35.78      4.29 o 
  -1   7   8      180.09      156.63      8.04 o 
   0   7   8      184.79      176.66      8.87 o 
   1   7   8      197.92      186.58      8.83 o 
   2   7   8      122.93      138.13      8.39 o 
   3   7   8      245.96      258.26     14.48 o 
   4   7   8       79.49       96.91      6.96 o 
   5   7   8      358.50      297.10     14.95 o 
   6   7   8        0.23       13.54      3.38 o 
   7   7   8       51.08       57.04      6.53 o 
   8   7   8       21.18       44.78      5.55 o 
  -7   8   8       53.40       61.02      7.51 o 
  -6   8   8      244.39      272.35     19.30 o 
  -5   8   8       50.17       59.89      8.18 o 
  -4   8   8      563.45      553.23     30.23 o 
  -3   8   8      349.33      382.48     23.48 o 
  -2   8   8      201.31      220.18     16.03 o 
  -1   8   8       14.19       16.78      4.20 o 
   0   8   8       14.92       25.01      5.10 o 
   1   8   8      329.88      338.55     14.20 o 
   2   8   8        6.33       10.76      3.19 o 
   3   8   8       20.25       19.31      3.56 o 
   4   8   8        2.48       12.29      3.49 o 
   5   8   8       28.87       39.02      4.69 o 
   6   8   8      130.28      120.84     14.57 o 
  -5   9   8      248.05      268.52     19.49 o 
  -4   9   8        7.84       21.26      5.08 o 
  -3   9   8       42.00       76.31      9.49 o 
  -2   9   8       20.28       26.59      5.83 o 
  -1   9   8       32.47       31.07      6.19 o 
   0   9   8      840.99      872.72     35.63 o 
   1   9   8        0.05        8.13      3.48 o 
   2   9   8     1058.92     1127.29     41.40 o 
   3   9   8       50.03       62.95      7.99 o 
   4   9   8      265.86      269.90     19.70 o 
 -12   1   9       86.76       96.53      8.69 o 
 -11   1   9       49.48       54.56      6.61 o 
 -10   1   9       66.71       58.64      6.22 o 
  -9   1   9       13.57       21.33      3.00 o 
  -8   1   9       96.37      100.88      5.92 o 
  -7   1   9     1055.61     1047.19     27.61 o 
  -6   1   9      121.32      153.38      5.68 o 
  -5   1   9       72.12      108.50      4.24 o 
  -4   1   9       42.60       37.49      2.78 o 
  -3   1   9       40.51       48.44      2.87 o 
  -2   1   9       45.03       52.85      2.87 o 
  -1   1   9      201.98      217.73      5.95 o 
   0   1   9      153.66      133.33      6.88 o 
   1   1   9      506.00      600.53     15.30 o 
   2   1   9       35.37       26.42      2.02 o 
   3   1   9     1164.44     1094.36     29.62 o 
   4   1   9      747.04      655.76     19.61 o 
   5   1   9       41.42       31.00      3.43 o 
   6   1   9       37.49       58.75      4.72 o 
   7   1   9      981.12      923.04     28.35 o 
   8   1   9       76.39       77.31      6.06 o 
   9   1   9      124.43      138.10      8.37 o 
  10   1   9      421.63      418.41     19.89 o 
  11   1   9       14.99       29.09      3.86 o 
 -12   2   9      292.01      291.50     16.99 o 
 -11   2   9      339.27      373.87     19.44 o 
 -10   2   9        0.06        3.63      2.57 o 
  -9   2   9      246.34      230.48     11.26 o 
  -8   2   9       26.62       40.06      4.23 o 
  -7   2   9      114.24      140.78      7.02 o 
  -6   2   9      359.73      361.80     10.73 o 
  -5   2   9        1.38        5.16      1.27 o 
  -4   2   9     3213.03     3423.74     76.69 o 
  -3   2   9      462.31      539.15     13.27 o 
  -2   2   9       70.25       44.72      2.20 o 
  -1   2   9     1102.39     1098.65     25.28 o 
   0   2   9       75.33       99.01      4.51 o 
   1   2   9     5467.96     5873.91    116.79 o 
   2   2   9       26.92       46.73      2.56 o 
   3   2   9     1213.94     1302.82     31.60 o 
   4   2   9     1111.37     1248.83     30.92 o 
   5   2   9       63.57       59.81      3.94 o 
   6   2   9      309.55      305.46     13.56 o 
   7   2   9      714.67      645.17     22.54 o 
   8   2   9      273.19      243.39     11.47 o 
   9   2   9     1987.64     1885.32     61.35 o 
  10   2   9      373.23      373.08     18.64 o 
  11   2   9       23.03       27.97      4.49 o 
 -11   3   9       29.78       40.38      4.79 o 
 -10   3   9     1259.31     1266.68     44.57 o 
  -9   3   9        4.53        5.97      2.81 o 
  -8   3   9      285.42      262.07     11.00 o 
  -7   3   9      250.53      252.79      8.89 o 
  -6   3   9        3.28        5.33      1.42 o 
  -5   3   9     2343.78     2310.41     49.62 o 
  -4   3   9        8.23       20.61      2.64 o 
  -3   3   9        3.58        5.12      0.94 o 
  -2   3   9      572.43      572.68     14.00 o 
  -1   3   9     1376.29     1426.69     32.57 o 
   0   3   9        2.83        3.70      1.69 o 
   1   3   9      838.00      804.68     18.58 o 
   2   3   9      930.38      856.51     22.80 o 
   3   3   9      121.31      117.87      4.81 o 
   4   3   9      933.96      906.19     23.78 o 
   5   3   9     1162.17     1050.28     31.10 o 
   6   3   9      260.90      220.27     11.74 o 
   7   3   9      655.90      627.30     29.75 o 
   8   3   9      195.25      152.63     10.15 o 
   9   3   9        8.21       13.05      3.47 o 
  10   3   9       38.87       55.08      6.04 o 
  11   3   9       50.83       47.13      5.21 o 
 -11   4   9      481.66      467.63     25.01 o 
 -10   4   9      144.69      138.58     11.24 o 
  -9   4   9      404.05      417.45     18.52 o 
  -8   4   9      645.07      640.81     22.05 o 
  -7   4   9      649.81      670.10     19.53 o 
  -6   4   9      616.98      591.07     17.46 o 
  -5   4   9       70.49       72.96      4.31 o 
  -4   4   9     1734.40     1608.26     51.35 o 
  -3   4   9     1431.37     1404.62     33.40 o 
  -2   4   9      444.42      422.54     12.18 o 
  -1   4   9      660.45      595.21     15.73 o 
   0   4   9     1083.69      963.54     23.45 o 
   1   4   9      684.02      599.24     18.89 o 
   2   4   9      354.32      358.98     13.47 o 
   3   4   9      576.79      574.86     18.85 o 
   4   4   9      127.41      140.01      6.85 o 
   5   4   9      206.22      196.68      9.99 o 
   6   4   9      163.27      156.18      9.66 o 
   7   4   9      631.20      570.74     27.41 o 
   8   4   9      173.71      174.26     10.93 o 
   9   4   9       13.22       21.76      4.72 o 
  10   4   9        0.34        4.36      2.30 o 
 -10   5   9      202.81      229.23     19.12 o 
  -9   5   9       84.60       96.73      7.51 o 
  -8   5   9      348.88      371.58     15.51 o 
  -7   5   9       89.26      109.92      6.03 o 
  -6   5   9      313.37      296.46     11.00 o 
  -5   5   9      271.17      255.84      9.77 o 
  -4   5   9      199.56      172.65      8.30 o 
  -3   5   9      156.53      133.00      6.95 o 
  -2   5   9       81.32       78.11      4.79 o 
  -1   5   9       63.62       54.46      3.96 o 
   0   5   9       21.50       17.56      2.69 o 
   1   5   9       29.70       40.13      4.19 o 
   2   5   9       13.23       14.53      3.53 o 
   3   5   9       23.71       32.09      4.32 o 
   4   5   9      568.72      528.78     28.35 o 
   5   5   9      434.98      410.96     17.67 o 
   6   5   9       11.36       19.54      6.74 o 
   7   5   9      927.44      848.59     47.80 o 
   8   5   9       62.63       77.88      7.69 o 
   9   5   9       91.54       90.10      8.60 o 
  10   5   9        0.55       17.65      4.32 o 
  -9   6   9       56.04       70.86      7.79 o 
  -8   6   9      110.39      131.26     10.79 o 
  -7   6   9      141.11      136.31      7.07 o 
  -6   6   9      288.28      307.21     11.64 o 
  -5   6   9      229.75      236.46     12.93 o 
  -4   6   9       54.43       59.86      5.83 o 
  -3   6   9       31.00       43.21      6.78 o 
  -2   6   9       13.48       23.54      3.13 o 
  -1   6   9        0.51        4.86      2.15 o 
   0   6   9       14.31       15.01      2.95 o 
   1   6   9      748.62      729.19     25.08 o 
   2   6   9     2604.21     2586.25     72.32 o 
   3   6   9     3099.94     3036.01     92.99 o 
   4   6   9        2.03        6.69      2.54 o 
   5   6   9       33.35       33.50      4.99 o 
   6   6   9      310.01      295.56     14.78 o 
   7   6   9      125.69      135.01     10.87 o 
   8   6   9      412.25      324.95     21.06 o 
   9   6   9      117.01      106.69     10.23 o 
  -8   7   9       48.05       66.56      6.47 o 
  -7   7   9      149.95      138.93      9.41 o 
  -6   7   9      271.50      260.59     25.26 o 
  -5   7   9      144.59      149.46     12.63 o 
  -4   7   9        0.13        5.09      3.80 o 
  -3   7   9       37.15       46.38      5.03 o 
  -2   7   9      107.86       92.30      5.86 o 
  -1   7   9        0.23        1.88      1.80 o 
   0   7   9     1062.04      993.61     30.21 o 
   1   7   9        1.53        9.32      2.60 o 
   2   7   9       36.61       47.00      5.07 o 
   3   7   9      261.58      265.77     12.73 o 
   4   7   9       51.01       66.98      6.16 o 
   5   7   9      368.72      348.45     19.61 o 
   6   7   9      886.15      865.68     55.37 o 
   7   7   9        4.91       16.18      4.13 o 
   8   7   9      118.78      144.42     12.97 o 
  -7   8   9      106.88      127.55     14.50 o 
  -6   8   9      224.62      259.64     18.59 o 
  -5   8   9      928.59     1004.19     80.78 o 
  -4   8   9       17.77       18.80      4.88 o 
  -3   8   9      287.60      292.08     20.06 o 
  -2   8   9      185.06      235.17     17.18 o 
  -1   8   9       29.02       33.36      5.01 o 
   0   8   9      604.35      630.56     22.18 o 
   1   8   9      213.18      213.28     10.68 o 
   2   8   9      106.40      122.57      8.96 o 
   3   8   9      176.48      179.18     10.38 o 
   4   8   9        4.32       10.00      3.18 o 
   5   8   9      147.84      156.46     10.48 o 
   6   8   9       82.15       90.57      7.80 o 
  -4   9   9      170.18      166.72     14.15 o 
  -3   9   9        9.88       18.61      5.36 o 
  -2   9   9      320.08      325.37     21.65 o 
  -1   9   9      688.09      676.36     35.55 o 
   0   9   9        0.63        7.70      2.85 o 
   1   9   9      230.21      242.84     13.85 o 
   2   9   9       74.95       76.03      6.99 o 
   3   9   9      321.07      349.61     23.69 o 
   4   9   9       95.40      106.81      9.54 o 
 -12   0  10       32.14       31.54      7.03 o 
 -11   0  10      239.27      287.19     24.02 o 
 -10   0  10      642.94      665.47     39.36 o 
  -9   0  10       24.58       28.44      4.36 o 
  -8   0  10     3309.12     3211.98    104.20 o 
  -7   0  10       32.11       52.46      5.39 o 
  -6   0  10        7.43        3.08      2.25 o 
  -5   0  10        3.21        8.93      2.83 o 
  -4   0  10     3180.63     3948.00    203.47 o 
  -3   0  10      244.69      196.20      9.85 o 
  -2   0  10     3618.34     3996.52    123.33 o 
  -1   0  10      561.01      533.17     19.58 o 
   0   0  10      404.27      355.18     14.55 o 
   1   0  10    11074.13    11399.51    342.01 o 
   2   0  10      395.03      341.91     14.17 o 
   3   0  10     1848.58     1974.00     81.65 o 
   4   0  10     5665.06     5412.12    210.74 o 
   5   0  10     1426.76     1443.54     63.04 o 
   6   0  10     3080.91     2738.30    263.51 o 
   7   0  10      765.21      708.68     37.80 o 
   8   0  10     4095.34     3981.23    162.54 o 
   9   0  10     2277.85     2264.38    103.07 o 
  10   0  10      208.99      221.39     14.59 o 
  11   0  10       10.60       18.53      4.29 o 
 -12   1  10       40.86       50.86      5.83 o 
 -11   1  10      335.46      329.61     17.81 o 
 -10   1  10       68.59       59.36      6.07 o 
  -9   1  10      431.69      464.25     15.37 o 
  -8   1  10       31.87       38.23      3.86 o 
  -7   1  10     1911.21     1927.92     46.37 o 
  -6   1  10       35.19       57.83      3.99 o 
  -5   1  10       54.70       97.69      5.05 o 
  -4   1  10     3686.02     3993.33     88.19 o 
  -3   1  10      829.14      919.52     22.79 o 
  -2   1  10     1213.21     1185.86     25.60 o 
  -1   1  10       60.20       96.51      3.44 o 
   0   1  10     8039.50     8100.21    190.36 o 
   1   1  10     1590.28     1548.73     35.46 o 
   2   1  10     4232.14     4629.71    111.95 o 
   3   1  10     1358.32     1338.96     35.62 o 
   4   1  10       15.63       25.06      2.85 o 
   5   1  10     1533.75     1478.88     45.67 o 
   6   1  10       30.40       29.47      3.88 o 
   7   1  10      281.43      252.35     11.41 o 
   8   1  10     1952.48     1890.93     52.47 o 
   9   1  10        6.97       14.41      3.48 o 
  10   1  10      700.02      685.93     28.57 o 
  11   1  10       37.19       50.31      4.76 o 
 -12   2  10        5.84       11.78      3.40 o 
 -11   2  10      363.04      365.96     18.87 o 
 -10   2  10        0.31        6.17      2.67 o 
  -9   2  10      252.51      228.42     10.16 o 
  -8   2  10      104.57      107.43      6.21 o 
  -7   2  10      722.58      711.67     20.81 o 
  -6   2  10       96.53       86.49      4.23 o 
  -5   2  10       57.57       49.09      3.72 o 
  -4   2  10      350.45      282.34      9.64 o 
  -3   2  10     2223.69     2136.98     47.44 o 
  -2   2  10       82.74       71.86      3.01 o 
  -1   2  10      257.57      258.91      7.59 o 
   0   2  10       54.01       49.05      2.38 o 
   1   2  10     1828.02     1988.33     45.51 o 
   2   2  10      255.97      247.84      7.58 o 
   3   2  10       19.83       41.35      2.72 o 
   4   2  10     2494.50     2480.10     57.24 o 
   5   2  10      492.72      445.35     14.47 o 
   6   2  10     1592.18     1483.05     41.11 o 
   7   2  10      612.53      534.77     18.78 o 
   8   2  10        4.29       10.52      2.88 o 
   9   2  10      174.81      160.96     10.74 o 
  10   2  10       36.10       57.36      6.22 o 
  11   2  10        1.52       12.94      3.21 o 
 -11   3  10      202.05      190.97     12.57 o 
 -10   3  10      448.33      416.18     20.08 o 
  -9   3  10      476.19      476.16     18.47 o 
  -8   3  10      283.34      275.66     11.34 o 
  -7   3  10      137.61      136.25      7.16 o 
  -6   3  10      511.55      477.01     13.53 o 
  -5   3  10       20.64       30.93      3.25 o 
  -4   3  10      529.46      559.23     16.27 o 
  -3   3  10      915.84      905.99     21.20 o 
  -2   3  10      452.35      423.23     11.02 o 
  -1   3  10     5216.69     5443.38    115.09 o 
   0   3  10     1027.97      924.87     25.36 o 
   1   3  10     2105.99     2180.14     50.82 o 
   2   3  10      113.79      169.47      5.89 o 
   3   3  10       33.63       45.40      2.74 o 
   4   3  10      854.58      769.58     24.08 o 
   5   3  10      457.74      440.33     16.26 o 
   6   3  10      172.62      152.13      9.46 o 
   7   3  10       64.98       71.93      6.50 o 
   8   3  10      422.94      387.09     18.43 o 
   9   3  10      443.96      431.39     20.45 o 
  10   3  10      293.77      252.41     14.55 o 
  11   3  10       47.40       76.03      6.86 o 
 -11   4  10      300.84      281.89     19.57 o 
 -10   4  10      778.89      760.73     48.34 o 
  -9   4  10      310.40      326.06     15.87 o 
  -8   4  10       40.26       45.70      4.55 o 
  -7   4  10     1106.61     1051.99     27.88 o 
  -6   4  10       68.13       78.60      4.66 o 
  -5   4  10      103.72       85.82      5.86 o 
  -4   4  10      546.16      524.78     17.14 o 
  -3   4  10       20.07       18.87      2.27 o 
  -2   4  10        2.50        4.10      1.24 o 
  -1   4  10       25.44       24.34      2.09 o 
   0   4  10        9.79       20.29      2.70 o 
   1   4  10      532.48      497.22     16.57 o 
   2   4  10     1401.39     1358.00     42.80 o 
   3   4  10     2350.67     2251.16     65.65 o 
   4   4  10      307.83      313.43     12.59 o 
   5   4  10     3454.43     3216.76    118.21 o 
   6   4  10      424.06      383.54     17.38 o 
   7   4  10      253.93      224.40     12.51 o 
   8   4  10      715.94      611.85     25.45 o 
   9   4  10      130.35      134.21      9.42 o 
  10   4  10      574.57      562.22     25.26 o 
 -10   5  10      415.03      401.67     20.12 o 
  -9   5  10      313.37      330.16     16.11 o 
  -8   5  10      609.75      615.60     22.21 o 
  -7   5  10       12.76       14.90      2.52 o 
  -6   5  10       24.30       24.66      2.99 o 
  -5   5  10      747.72      679.71     22.09 o 
  -4   5  10       91.26       89.74      5.68 o 
  -3   5  10      796.79      740.17     22.60 o 
  -2   5  10      206.91      238.50      9.72 o 
  -1   5  10     1785.34     1684.53     44.62 o 
   0   5  10       55.99       64.03      4.26 o 
   1   5  10     3883.19     3621.26     91.51 o 
   2   5  10      599.26      558.67     19.32 o 
   3   5  10      698.43      673.05     24.16 o 
   4   5  10      379.35      371.28     16.38 o 
   5   5  10       54.66       60.04      5.83 o 
   6   5  10       66.91       64.54      7.32 o 
   7   5  10     1122.97     1065.72     64.55 o 
   8   5  10      147.29      145.64     11.47 o 
   9   5  10      833.17      850.92     48.35 o 
  -9   6  10       94.31      113.98      9.85 o 
  -8   6  10       26.04       31.50      4.41 o 
  -7   6  10      392.67      423.49     15.50 o 
  -6   6  10       25.61       40.78      5.08 o 
  -5   6  10     1731.09     1700.22     60.08 o 
  -4   6  10      135.75      120.32      8.50 o 
  -3   6  10      138.84      145.16      9.30 o 
  -2   6  10      786.28      779.89     24.15 o 
  -1   6  10      315.79      290.23     11.59 o 
   0   6  10      312.03      286.48     11.62 o 
   1   6  10     1450.99     1376.81     40.51 o 
   2   6  10      422.78      390.55     15.52 o 
   3   6  10      671.01      671.82     23.16 o 
   4   6  10       79.88       81.34      7.90 o 
   5   6  10       10.84       15.56      4.11 o 
   6   6  10        7.19        8.83      3.19 o 
   7   6  10      198.17      193.82     17.22 o 
   8   6  10      318.24      302.63     37.68 o 
  -8   7  10      154.10      180.65     12.25 o 
  -7   7  10      132.41      122.42     20.99 o 
  -6   7  10      379.06      341.83     26.32 o 
  -5   7  10       52.85       71.39      8.70 o 
  -4   7  10        4.78        3.29      3.00 o 
  -3   7  10      304.95      313.76     15.68 o 
  -2   7  10       44.48       40.53      3.88 o 
  -1   7  10        3.41        4.83      2.27 o 
   0   7  10      226.35      241.39     11.09 o 
   1   7  10       95.94      103.89      6.32 o 
   2   7  10      569.56      526.46     21.67 o 
   3   7  10       12.02       15.41      3.48 o 
   4   7  10        0.73        4.55      2.70 o 
   5   7  10       14.94       16.24      4.33 o 
   6   7  10        0.13        9.56      3.08 o 
   7   7  10      177.07      179.89     12.94 o 
  -6   8  10      218.52      245.48     17.99 o 
  -5   8  10       60.74       86.02      9.40 o 
  -4   8  10      940.19      888.04     59.88 o 
  -3   8  10      763.00      663.31     45.55 o 
  -2   8  10       55.42       63.83      8.30 o 
  -1   8  10       67.32       67.15      5.38 o 
   0   8  10       86.85       90.66      6.36 o 
   1   8  10       12.37       16.95      3.42 o 
   2   8  10     1807.18     1788.25     55.62 o 
   3   8  10       76.32       85.26      6.92 o 
   4   8  10       31.25       33.01      4.66 o 
   5   8  10        2.01        6.88      2.93 o 
   6   8  10        0.14        5.45      2.75 o 
  -4   9  10       83.08       84.50     10.22 o 
  -3   9  10       93.23       96.55     10.51 o 
  -2   9  10       93.12      107.91     11.06 o 
  -1   9  10       18.49       32.06      4.42 o 
   0   9  10      577.97      573.45     24.82 o 
   1   9  10       18.79       15.87      4.20 o 
   2   9  10       38.16       58.27      6.27 o 
   3   9  10      135.50      144.55     10.38 o 
 -12   1  11      336.46      344.73     18.85 o 
 -11   1  11      166.64      164.26     11.57 o 
 -10   1  11       12.43       25.88      4.70 o 
  -9   1  11       15.82       16.22      2.82 o 
  -8   1  11      159.08      179.40      8.36 o 
  -7   1  11       52.59       91.79      5.43 o 
  -6   1  11       21.98       28.99      3.10 o 
  -5   1  11      138.67      160.98      6.82 o 
  -4   1  11     1904.07     1852.86     43.40 o 
  -3   1  11       11.80       27.46      2.40 o 
  -2   1  11     5510.31     6068.46    120.61 o 
  -1   1  11      535.54      564.13     14.67 o 
   0   1  11     1507.05     1430.38     36.80 o 
   1   1  11     1684.74     1823.96     41.44 o 
   2   1  11     2679.64     2792.68     62.13 o 
   3   1  11        0.13        4.07      1.41 o 
   4   1  11       79.02       92.95      5.37 o 
   5   1  11      208.72      177.61      9.78 o 
   6   1  11      330.65      305.17     14.57 o 
   7   1  11       39.80       45.14      4.51 o 
   8   1  11      301.28      324.06     14.00 o 
   9   1  11      229.87      243.33     12.12 o 
  10   1  11      737.45      733.55     26.18 o 
  11   1  11       16.18       38.07      5.09 o 
 -11   2  11       62.15       70.22      7.17 o 
 -10   2  11      487.62      442.72     17.86 o 
  -9   2  11       17.36       24.83      3.64 o 
  -8   2  11       45.76       58.00      4.50 o 
  -7   2  11      474.62      457.88     15.21 o 
  -6   2  11       64.14       45.77      3.69 o 
  -5   2  11      590.26      527.54     15.84 o 
  -4   2  11      150.73      121.78      5.61 o 
  -3   2  11     1363.23     1342.56     28.09 o 
  -2   2  11       81.31       99.80      3.84 o 
  -1   2  11     1245.14     1362.93     29.40 o 
   0   2  11      141.73      186.19      5.88 o 
   1   2  11     3431.01     3490.17     77.29 o 
   2   2  11       39.49       29.49      2.33 o 
   3   2  11     1324.07     1315.85     32.30 o 
   4   2  11     1406.21     1373.03     33.76 o 
   5   2  11      394.34      354.13     13.16 o 
   6   2  11        0.10        3.57      2.20 o 
   7   2  11      451.86      448.86     16.66 o 
   8   2  11      344.80      319.12     16.07 o 
   9   2  11      131.15      142.63     10.05 o 
  10   2  11       34.04       47.14      5.49 o 
  11   2  11        7.59       16.12      3.44 o 
 -11   3  11       93.04      123.84      9.31 o 
 -10   3  11       80.19       95.20      6.80 o 
  -9   3  11       11.00       13.23      2.55 o 
  -8   3  11       90.90       96.85      6.09 o 
  -7   3  11      700.12      664.83     20.38 o 
  -6   3  11        9.93       20.06      3.14 o 
  -5   3  11     1925.51     1950.05     47.02 o 
  -4   3  11      723.64      683.85     19.18 o 
  -3   3  11       33.29       53.58      2.72 o 
  -2   3  11      267.10      224.35      6.71 o 
  -1   3  11      454.35      401.20     11.41 o 
   0   3  11      315.41      266.06      8.37 o 
   1   3  11      479.46      427.85     13.10 o 
   2   3  11      628.13      593.28     15.06 o 
   3   3  11      471.19      403.13     14.95 o 
   4   3  11      376.21      348.70     15.90 o 
   5   3  11      470.45      443.45     16.46 o 
   6   3  11      200.99      156.76      9.97 o 
   7   3  11      203.53      191.31     11.31 o 
   8   3  11       57.56       69.25      6.49 o 
   9   3  11      430.52      423.27     20.17 o 
  10   3  11      240.53      251.53     14.61 o 
 -11   4  11      135.17      154.02     12.18 o 
 -10   4  11      193.10      216.82     12.59 o 
  -9   4  11      605.33      547.06     25.13 o 
  -8   4  11      554.88      537.16     19.76 o 
  -7   4  11       16.32       24.32      3.81 o 
  -6   4  11       15.52       18.91      3.38 o 
  -5   4  11     1894.46     1847.39     48.51 o 
  -4   4  11      980.38      937.23     27.20 o 
  -3   4  11      404.54      416.34     12.29 o 
  -2   4  11      165.55      197.97      7.14 o 
  -1   4  11        4.25        2.93      0.99 o 
   0   4  11      629.81      653.68     23.22 o 
   1   4  11        5.47       11.85      2.61 o 
   2   4  11      107.03       99.32      6.46 o 
   3   4  11      300.24      297.59     15.34 o 
   4   4  11      418.25      387.12     16.75 o 
   5   4  11     1011.71      966.98     33.15 o 
   6   4  11      339.99      323.57     25.48 o 
   7   4  11      459.67      440.92     22.34 o 
   8   4  11       71.25       60.20      8.84 o 
   9   4  11       44.37       50.66      6.81 o 
  10   4  11        3.08       12.31      4.25 o 
 -10   5  11       59.32       64.94      5.80 o 
  -9   5  11      218.64      250.01     15.60 o 
  -8   5  11      121.34      130.92      8.22 o 
  -7   5  11       49.56       46.99      3.82 o 
  -6   5  11      166.44      149.56      8.99 o 
  -5   5  11      187.26      174.27      8.94 o 
  -4   5  11      924.38      894.58     26.91 o 
  -3   5  11      233.06      236.74     12.03 o 
  -2   5  11       67.34       74.37      4.86 o 
  -1   5  11      161.16      175.89      8.04 o 
   0   5  11        0.25        6.03      1.99 o 
   1   5  11      496.37      452.65     14.50 o 
   2   5  11      109.63      105.03      6.82 o 
   3   5  11      153.41      155.96      8.69 o 
   4   5  11      706.80      675.28     25.47 o 
   5   5  11        0.88        8.41      3.38 o 
   6   5  11       61.14       60.77      6.85 o 
   7   5  11      394.02      362.30     33.35 o 
   8   5  11      485.03      426.43     27.86 o 
   9   5  11       20.05       25.98      4.64 o 
  -9   6  11      490.75      509.31     27.75 o 
  -8   6  11      316.72      313.48     14.19 o 
  -7   6  11        0.06        2.53      2.76 o 
  -6   6  11       68.74       66.97      6.66 o 
  -5   6  11        5.08       13.20      6.36 o 
  -4   6  11      972.28      916.94     32.63 o 
  -3   6  11      100.11       89.28      7.10 o 
  -2   6  11        9.09       13.31      2.77 o 
  -1   6  11      312.93      289.86     11.76 o 
   0   6  11       22.35       25.98      3.46 o 
   1   6  11        1.48        9.45      5.08 o 
   2   6  11      319.32      307.51     13.48 o 
   3   6  11      582.20      545.32     23.11 o 
   4   6  11        6.46       13.18      3.37 o 
   5   6  11       18.83       25.94      4.72 o 
   6   6  11       25.98       50.50      6.24 o 
   7   6  11      229.03      191.70     13.45 o 
   8   6  11        0.03        6.52      3.22 o 
  -8   7  11        4.78       14.26      4.44 o 
  -7   7  11       25.69       34.30      6.74 o 
  -6   7  11      982.77      961.07     52.15 o 
  -5   7  11      473.62      472.05     39.40 o 
  -4   7  11        1.30        4.52      2.84 o 
  -3   7  11      244.24      228.55     12.98 o 
  -2   7  11       12.74       13.63      2.78 o 
  -1   7  11       23.01       28.28      3.67 o 
   0   7  11      234.88      266.36     11.79 o 
   1   7  11      561.61      563.60     25.26 o 
   2   7  11      227.96      204.64     10.74 o 
   3   7  11      169.30      185.38     10.92 o 
   4   7  11       24.65       25.29      4.23 o 
   5   7  11        0.35        4.62      2.69 o 
   6   7  11      335.39      323.92     23.36 o 
   7   7  11      265.97      302.15     26.88 o 
  -6   8  11      239.48      261.68     18.84 o 
  -5   8  11      314.97      284.65     20.06 o 
  -4   8  11       56.40       76.89      9.79 o 
  -3   8  11        1.15        4.06      6.28 o 
  -2   8  11      709.14      732.73     39.84 o 
  -1   8  11       81.52       93.70      6.54 o 
   0   8  11      221.99      220.21     10.95 o 
   1   8  11       41.69       48.16      5.92 o 
   2   8  11       94.73       92.86      7.25 o 
   3   8  11      527.13      560.86     32.11 o 
   4   8  11      146.62      176.51     11.37 o 
   5   8  11      155.34      178.31     19.16 o 
  -3   9  11      115.81      128.11     12.61 o 
  -2   9  11       57.44       86.39     10.22 o 
  -1   9  11      529.56      524.93     23.34 o 
   0   9  11      128.87      138.95      9.68 o 
   1   9  11      145.18      169.18     11.03 o 
   2   9  11      175.41      200.37     12.50 o 
   3   9  11       25.08       22.87      5.91 o 
 -11   0  12       28.70       20.59      6.67 o 
 -10   0  12       44.19       60.71      8.72 o 
  -9   0  12      183.16      195.17     12.35 o 
  -8   0  12     2152.04     2050.30     69.63 o 
  -7   0  12      418.12      441.80     19.94 o 
  -6   0  12      113.47       86.34      6.78 o 
  -5   0  12     1717.63     1582.89     54.45 o 
  -4   0  12     6858.79     7363.14    224.16 o 
  -3   0  12    10868.12    11253.92    339.26 o 
  -2   0  12     5073.72     5084.00    155.99 o 
  -1   0  12     4999.00     5315.42    162.54 o 
   0   0  12     6982.56     7550.88    271.92 o 
   1   0  12     2546.10     2521.61     79.83 o 
   2   0  12       16.83       20.17      2.81 o 
   3   0  12     2016.48     2135.74     87.93 o 
   4   0  12      199.80      161.26     12.22 o 
   5   0  12     3919.83     3959.15    157.76 o 
   6   0  12     2353.94     2072.37     89.11 o 
   7   0  12     4742.33     4511.33    181.98 o 
   8   0  12      286.72      283.08     21.80 o 
   9   0  12      371.26      346.15     33.36 o 
  10   0  12     1106.82     1212.43     76.67 o 
  11   0  12       37.73       37.51     11.67 o 
 -11   1  12     1062.80     1018.00     38.85 o 
 -10   1  12       22.70       36.68      4.12 o 
  -9   1  12      472.39      456.82     15.45 o 
  -8   1  12        3.73        6.37      2.14 o 
  -7   1  12      874.20      798.49     24.02 o 
  -6   1  12      111.86       97.86      5.42 o 
  -5   1  12       72.09       70.88      4.34 o 
  -4   1  12     4019.50     3991.63     88.38 o 
  -3   1  12     3191.25     2985.90     61.50 o 
  -2   1  12     1833.81     1805.72     38.27 o 
  -1   1  12     2024.50     1966.81     44.62 o 
   0   1  12       10.24       19.66      2.88 o 
   1   1  12     4987.08     5181.60    111.50 o 
   2   1  12     1579.84     1648.44     38.23 o 
   3   1  12      698.24      653.57     19.85 o 
   4   1  12     5223.48     5370.39    130.35 o 
   5   1  12      277.19      241.53     13.18 o 
   6   1  12     1767.80     1673.39     51.87 o 
   7   1  12        3.12        9.25      2.97 o 
   8   1  12     1352.43     1318.55     41.46 o 
   9   1  12      548.67      553.85     20.94 o 
  10   1  12        2.29        7.29      2.58 o 
  11   1  12      618.99      690.42     44.29 o 
 -11   2  12        0.14        3.90      2.80 o 
 -10   2  12      115.33      138.24      8.47 o 
  -9   2  12       94.51      103.54      6.36 o 
  -8   2  12      129.34      123.72      6.91 o 
  -7   2  12     2595.66     2591.61     61.38 o 
  -6   2  12      916.78      884.08     24.26 o 
  -5   2  12     1503.87     1362.58     34.66 o 
  -4   2  12      530.01      482.92     14.39 o 
  -3   2  12     2047.96     1941.43     41.42 o 
  -2   2  12      383.35      416.06     10.79 o 
  -1   2  12        2.46       11.06      2.69 o 
   0   2  12     1595.72     1432.78     30.85 o 
   1   2  12       63.61       80.98      3.61 o 
   2   2  12     2104.16     2093.36     44.17 o 
   3   2  12      219.14      173.15      8.43 o 
   4   2  12      422.25      413.86     13.02 o 
   5   2  12     5144.46     5036.09    124.63 o 
   6   2  12       65.17       68.81      5.40 o 
   7   2  12      170.75      158.54     10.19 o 
   8   2  12      595.97      600.71     25.00 o 
   9   2  12      165.27      164.55     16.18 o 
  10   2  12      315.63      323.03     17.31 o 
 -11   3  12       54.54       71.42      7.95 o 
 -10   3  12      389.27      380.00     21.47 o 
  -9   3  12       98.85      109.63      7.36 o 
  -8   3  12      194.22      199.24      9.40 o 
  -7   3  12       12.23       17.96      2.94 o 
  -6   3  12      124.16       99.90      5.69 o 
  -5   3  12      158.35      136.33      6.59 o 
  -4   3  12      208.53      197.62      8.74 o 
  -3   3  12     2195.61     2132.14     53.17 o 
  -2   3  12      258.64      204.19      7.09 o 
  -1   3  12      402.47      382.89     11.20 o 
   0   3  12      624.52      568.05     15.71 o 
   1   3  12      631.12      635.81     23.97 o 
   2   3  12        5.55        4.94      1.75 o 
   3   3  12      190.29      210.70      8.50 o 
   4   3  12      349.15      335.27     13.36 o 
   5   3  12     1405.46     1293.83     65.96 o 
   6   3  12        0.06        3.98      2.84 o 
   7   3  12      339.60      294.61     16.37 o 
   8   3  12       17.01       26.20      4.33 o 
   9   3  12      540.38      486.23     24.33 o 
  10   3  12      455.09      476.48     25.90 o 
 -10   4  12       22.43       32.71      4.46 o 
  -9   4  12        0.12        7.90      2.69 o 
  -8   4  12      397.70      406.17     16.38 o 
  -7   4  12      395.72      368.25     14.92 o 
  -6   4  12      427.50      413.09     15.73 o 
  -5   4  12       49.13       61.85      4.98 o 
  -4   4  12     1220.33     1177.32     32.86 o 
  -3   4  12     1772.44     1665.31     43.47 o 
  -2   4  12      832.55      758.69     21.38 o 
  -1   4  12     2098.10     2122.63     53.87 o 
   0   4  12       64.14       75.47      4.95 o 
   1   4  12     1145.09     1054.32     32.35 o 
   2   4  12       81.43       91.07      6.08 o 
   3   4  12     1068.83     1040.43     41.47 o 
   4   4  12     1509.60     1458.92     55.49 o 
   5   4  12      137.13      112.48      8.08 o 
   6   4  12      390.11      350.40     18.88 o 
   7   4  12        8.31       10.19      3.66 o 
   8   4  12       74.43       74.76      7.84 o 
   9   4  12       85.95       88.42      8.76 o 
  10   4  12       60.37       60.77     11.65 o 
 -10   5  12     1073.71     1111.76     60.47 o 
  -9   5  12       78.51       87.63      6.97 o 
  -8   5  12      185.55      213.79     17.18 o 
  -7   5  12      250.23      230.13     11.18 o 
  -6   5  12      100.22       95.51      6.44 o 
  -5   5  12     1437.54     1343.71     38.14 o 
  -4   5  12       64.42       67.00      6.25 o 
  -3   5  12     1083.08     1039.24     35.13 o 
  -2   5  12      585.40      550.07     18.02 o 
  -1   5  12      145.24      131.39      6.82 o 
   0   5  12       70.31       89.88      5.52 o 
   1   5  12      114.29      103.55      8.99 o 
   2   5  12     1651.75     1598.10     79.02 o 
   3   5  12     4065.66     3993.58    123.49 o 
   4   5  12      285.00      269.28     17.24 o 
   5   5  12      343.08      340.48     16.31 o 
   6   5  12      195.59      180.11     16.19 o 
   7   5  12      487.67      496.24     42.59 o 
   8   5  12       13.44       27.59      7.18 o 
   9   5  12      239.96      280.87     26.73 o 
  -9   6  12      312.13      306.59     30.28 o 
  -8   6  12      474.46      544.49     23.92 o 
  -7   6  12       13.39       19.03      4.28 o 
  -6   6  12      648.67      626.86     25.69 o 
  -5   6  12      122.10      119.99      8.78 o 
  -4   6  12     1614.82     1514.97     49.14 o 
  -3   6  12      113.59      105.91      7.97 o 
  -2   6  12      730.74      687.45     22.24 o 
  -1   6  12      610.10      535.93     18.50 o 
   0   6  12      395.17      385.34     14.61 o 
   1   6  12     3416.83     3324.48     91.15 o 
   2   6  12       70.10       73.00      6.20 o 
   3   6  12        8.83       13.81      3.65 o 
   4   6  12      131.06      128.51      9.01 o 
   5   6  12       79.99       69.21      6.32 o 
   6   6  12      420.15      388.49     47.23 o 
   7   6  12      109.09      107.77      9.69 o 
   8   6  12      517.95      414.54     44.72 o 
  -7   7  12      374.60      360.62     24.15 o 
  -6   7  12       72.45       84.36     14.54 o 
  -5   7  12      604.11      602.39     25.21 o 
  -4   7  12      144.76      149.74     10.23 o 
  -3   7  12      181.10      193.41     11.67 o 
  -2   7  12        4.24       13.85      3.58 o 
  -1   7  12        3.91        6.51      2.30 o 
   0   7  12      886.16      871.39     27.80 o 
   1   7  12      115.87      113.25      7.27 o 
   2   7  12      541.82      519.34     33.66 o 
   3   7  12        0.72        3.84      2.59 o 
   4   7  12      342.69      303.72     18.83 o 
   5   7  12      242.49      262.81     14.56 o 
   6   7  12       12.84       22.89      4.90 o 
   7   7  12      257.74      292.85     21.70 o 
  -6   8  12      317.45      331.51     22.81 o 
  -5   8  12       76.60       78.77      9.21 o 
  -4   8  12       22.38       26.62      5.79 o 
  -3   8  12       53.30       59.72      9.36 o 
  -2   8  12      189.10      196.85     15.55 o 
  -1   8  12      238.63      242.84     10.22 o 
   0   8  12      318.00      335.97     14.68 o 
   1   8  12       60.67       68.57      5.69 o 
   2   8  12      420.65      391.46     20.27 o 
   3   8  12      429.80      441.50     42.04 o 
   4   8  12       26.20       27.50      4.48 o 
   5   8  12        3.23       10.32      4.33 o 
  -3   9  12        1.23       12.05      4.79 o 
  -2   9  12       12.02       27.54      5.68 o 
  -1   9  12        1.45       10.36      4.28 o 
   0   9  12       27.65       42.20      4.79 o 
   1   9  12       30.51       53.79     10.40 o 
   2   9  12      103.70      116.46      7.71 o 
 -11   1  13        0.58        3.30      2.71 o 
 -10   1  13       25.17       35.58      4.22 o 
  -9   1  13      124.37      124.81      6.64 o 
  -8   1  13       28.43       35.28      3.81 o 
  -7   1  13       96.83      103.97      5.86 o 
  -6   1  13      122.99      111.62      5.86 o 
  -5   1  13      297.07      279.20      9.98 o 
  -4   1  13      439.84      466.69     13.92 o 
  -3   1  13       84.25       76.47      3.21 o 
  -2   1  13      654.50      690.07     16.45 o 
  -1   1  13      425.64      441.18     12.41 o 
   0   1  13      262.10      254.22      8.57 o 
   1   1  13       93.69       97.87      4.57 o 
   2   1  13       20.22       27.85      3.22 o 
   3   1  13     1221.43     1352.26     36.69 o 
   4   1  13      479.33      454.85     15.55 o 
   5   1  13      945.25      838.80     29.25 o 
   6   1  13     1190.18     1151.84     38.59 o 
   7   1  13      626.43      623.57     21.52 o 
   8   1  13      529.17      521.06     19.56 o 
   9   1  13       94.38      105.21      8.43 o 
  10   1  13       58.10       65.71      7.61 o 
 -11   2  13        9.16       13.29      3.44 o 
 -10   2  13      313.53      306.18     14.16 o 
  -9   2  13       12.90       28.41      3.61 o 
  -8   2  13      119.33      106.83      6.36 o 
  -7   2  13      915.98      827.87     23.79 o 
  -6   2  13       16.39        7.27      2.09 o 
  -5   2  13      796.32      756.26     21.10 o 
  -4   2  13      660.15      632.00     17.85 o 
  -3   2  13      388.13      409.90     12.50 o 
  -2   2  13      872.96      818.31     19.14 o 
  -1   2  13      893.50      963.97     21.91 o 
   0   2  13      509.54      457.76     11.84 o 
   1   2  13     2146.86     2112.81     47.04 o 
   2   2  13       33.33       21.58      2.28 o 
   3   2  13      544.97      505.43     14.94 o 
   4   2  13       21.82       21.72      2.85 o 
   5   2  13      451.83      447.40     15.97 o 
   6   2  13        1.80        5.43      3.08 o 
   7   2  13     2153.85     2065.96     65.71 o 
   8   2  13      976.73      915.82     34.39 o 
   9   2  13       35.87       36.14      5.39 o 
  10   2  13      942.81      958.36     72.89 o 
 -11   3  13       55.01       70.97     10.44 o 
 -10   3  13       70.59       82.15      6.91 o 
  -9   3  13       10.84       13.86      3.15 o 
  -8   3  13       10.46       22.12      3.60 o 
  -7   3  13       35.44       53.68      5.05 o 
  -6   3  13       80.62       89.83      6.02 o 
  -5   3  13        5.21        4.53      2.02 o 
  -4   3  13     2865.50     2810.91     69.35 o 
  -3   3  13      312.21      268.00     10.50 o 
  -2   3  13      128.90      139.25      5.56 o 
  -1   3  13       12.05       25.32      2.34 o 
   0   3  13       49.27       56.07      3.26 o 
   1   3  13       39.79       41.82      2.91 o 
   2   3  13     1027.05     1060.27     30.23 o 
   3   3  13      537.60      496.08     19.14 o 
   4   3  13     2449.60     2454.34     65.41 o 
   5   3  13      539.51      490.16     29.66 o 
   6   3  13       69.09       68.41      7.61 o 
   7   3  13       71.31       64.03      6.04 o 
   8   3  13      627.07      610.82     25.71 o 
   9   3  13      305.04      293.74     16.15 o 
  10   3  13       57.82       74.51      8.38 o 
 -10   4  13       30.23       56.22      5.72 o 
  -9   4  13      271.90      285.50     13.31 o 
  -8   4  13        1.57        6.79      2.47 o 
  -7   4  13       61.42       82.00      5.88 o 
  -6   4  13      362.19      355.93     14.37 o 
  -5   4  13      636.87      608.00     20.16 o 
  -4   4  13      818.23      792.58     24.16 o 
  -3   4  13      200.04      206.27      9.13 o 
  -2   4  13     1057.45      990.12     24.93 o 
  -1   4  13      231.10      200.26      8.57 o 
   0   4  13      363.88      330.42     12.53 o 
   1   4  13      464.45      458.08     16.99 o 
   2   4  13      340.22      323.76     13.10 o 
   3   4  13        7.61        9.26      3.12 o 
   4   4  13       80.33       73.33      6.34 o 
   5   4  13     1138.88     1004.74     64.01 o 
   6   4  13      230.82      216.59     14.21 o 
   7   4  13      572.58      547.51     31.09 o 
   8   4  13      194.76      179.41     13.05 o 
   9   4  13      356.54      380.86     31.28 o 
  -9   5  13        0.21        7.03      3.90 o 
  -8   5  13      156.42      166.81      9.51 o 
  -7   5  13      230.35      214.50     10.92 o 
  -6   5  13        8.47        7.92      2.62 o 
  -5   5  13        6.45       15.89      5.87 o 
  -4   5  13        0.14        3.94      2.62 o 
  -3   5  13       32.58       39.28      4.92 o 
  -2   5  13        4.92        6.86      1.83 o 
  -1   5  13     1115.91     1072.06     31.14 o 
   0   5  13      938.35      942.81     27.92 o 
   1   5  13      100.66      100.49      6.44 o 
   2   5  13     2095.29     2062.10     70.98 o 
   3   5  13        4.82       14.01      3.40 o 
   4   5  13      437.17      419.50     19.26 o 
   5   5  13        1.22        6.33      2.91 o 
   6   5  13       76.38       77.21      7.84 o 
   7   5  13        1.96        2.89      3.56 o 
   8   5  13       15.28       19.59      5.18 o 
   9   5  13       50.83       54.67      7.54 o 
  -8   6  13        0.03        4.23      5.68 o 
  -7   6  13       20.81       39.65      4.69 o 
  -6   6  13     2642.25     2531.38     76.98 o 
  -5   6  13      411.85      409.28     19.01 o 
  -4   6  13     1002.89      942.60     33.92 o 
  -3   6  13      529.77      484.70     20.85 o 
  -2   6  13        6.28        8.44      3.95 o 
  -1   6  13       14.20       25.69      3.23 o 
   0   6  13      189.95      193.91      9.18 o 
   1   6  13      411.74      371.90     19.51 o 
   2   6  13     2108.35     2055.67     60.42 o 
   3   6  13        0.05       10.63      4.34 o 
   4   6  13       56.68       56.41      5.65 o 
   5   6  13      127.33      124.84     11.07 o 
   6   6  13       31.53       50.40      6.12 o 
   7   6  13       15.64       22.66      4.29 o 
   8   6  13      140.01      162.18     17.00 o 
  -7   7  13        7.59       18.24      5.48 o 
  -6   7  13       19.87       37.58      4.60 o 
  -5   7  13       59.87       68.07      6.64 o 
  -4   7  13      105.10       89.84      7.67 o 
  -3   7  13      210.76      215.16     12.72 o 
  -2   7  13     1120.62     1114.19     39.21 o 
  -1   7  13        6.05       11.45      2.69 o 
   0   7  13     1136.22     1119.48     30.39 o 
   1   7  13        0.77        8.02      3.47 o 
   2   7  13      193.09      187.52     10.32 o 
   3   7  13     1881.63     1759.13     79.62 o 
   4   7  13        0.14        9.57      2.97 o 
   5   7  13       73.03      112.93     14.25 o 
   6   7  13       44.28       55.47     11.34 o 
  -5   8  13      108.55      105.76     10.95 o 
  -4   8  13      180.82      179.83     15.02 o 
  -3   8  13      125.94      127.42     12.25 o 
  -2   8  13       31.52       37.27      5.10 o 
  -1   8  13     1135.17     1148.34     41.21 o 
   0   8  13       46.88       72.21      5.91 o 
   1   8  13      583.59      573.73     21.28 o 
   2   8  13      923.37      951.65     34.37 o 
   3   8  13        8.07       26.68      7.41 o 
   4   8  13      286.90      323.24     26.96 o 
   5   8  13       26.71       42.53      4.60 o 
  -2   9  13      949.93      981.16     47.43 o 
  -1   9  13       30.50       39.18      8.29 o 
   0   9  13      118.81      174.08     10.95 o 
   1   9  13      179.06      192.73     11.98 o 
 -11   0  14       75.44       85.32     10.82 o 
 -10   0  14       11.15       17.89      4.12 o 
  -9   0  14      392.27      401.38     20.11 o 
  -8   0  14       26.97       25.02      4.87 o 
  -7   0  14     1725.14     1626.34     56.51 o 
  -6   0  14       26.08       43.54      5.78 o 
  -5   0  14     2677.42     2602.27     85.33 o 
  -4   0  14     1300.96     1389.26     48.49 o 
  -3   0  14      316.81      290.61     13.82 o 
  -2   0  14      814.98      802.91     29.41 o 
  -1   0  14      193.93      157.08      8.40 o 
   0   0  14      999.44      941.49     42.08 o 
   1   0  14     6221.64     6184.74    187.05 o 
   2   0  14      203.22      191.01     10.11 o 
   3   0  14        1.99       10.27      2.42 o 
   4   0  14     1927.13     1895.30     81.79 o 
   5   0  14       62.41       69.89      8.76 o 
   6   0  14      452.81      408.43     25.90 o 
   7   0  14     2484.92     2419.27    110.07 o 
   8   0  14      107.77      127.76     17.01 o 
   9   0  14      292.64      281.05     24.35 o 
  10   0  14      291.06      367.93     28.85 o 
 -11   1  14      125.28      135.67     10.31 o 
 -10   1  14       47.01       68.00      4.81 o 
  -9   1  14        2.50        9.33      2.09 o 
  -8   1  14      265.08      245.93     10.43 o 
  -7   1  14       75.46       84.78      5.28 o 
  -6   1  14      214.94      187.75      8.04 o 
  -5   1  14       55.30       50.29      4.36 o 
  -4   1  14       86.74       83.12      4.59 o 
  -3   1  14     2287.44     2245.29     51.73 o 
  -2   1  14      441.51      431.42     11.28 o 
  -1   1  14       42.31       36.33      2.59 o 
   0   1  14     1395.07     1306.42     38.98 o 
   1   1  14       42.18       47.82      3.15 o 
   2   1  14      865.96      830.53     21.30 o 
   3   1  14       29.22       37.33      3.23 o 
   4   1  14      918.81      902.56     26.56 o 
   5   1  14     1551.98     1479.77     46.67 o 
   6   1  14      174.73      173.93     10.56 o 
   7   1  14        2.83        9.59      3.01 o 
   8   1  14      213.92      221.74     11.35 o 
   9   1  14       51.42       46.88      5.76 o 
  10   1  14       58.24       69.72      6.67 o 
 -11   2  14      379.83      357.39     18.72 o 
 -10   2  14      146.96      141.85      8.72 o 
  -9   2  14      251.53      244.04     10.86 o 
  -8   2  14      105.79       99.32      6.16 o 
  -7   2  14     1031.45     1002.47     27.83 o 
  -6   2  14      823.35      718.46     20.90 o 
  -5   2  14      646.57      573.59     17.25 o 
  -4   2  14       14.20       28.20      2.77 o 
  -3   2  14       10.87       13.78      1.93 o 
  -2   2  14        2.32       15.31      1.55 o 
  -1   2  14      277.21      239.03      7.30 o 
   0   2  14     1736.76     1691.77     38.26 o 
   1   2  14      178.29      137.92      5.38 o 
   2   2  14      293.81      271.73      8.53 o 
   3   2  14       98.85      100.20      4.78 o 
   4   2  14      224.71      230.65      8.85 o 
   5   2  14      485.31      449.99     16.13 o 
   6   2  14        3.05        3.86      2.51 o 
   7   2  14        4.24        8.98      3.31 o 
   8   2  14      700.82      713.15     29.27 o 
   9   2  14      781.03      759.21     30.73 o 
  10   2  14        0.06        8.35      3.38 o 
 -10   3  14        8.75       13.80      3.01 o 
  -9   3  14      106.68      108.06      7.20 o 
  -8   3  14      625.23      629.61     22.02 o 
  -7   3  14      439.59      406.78     15.83 o 
  -6   3  14      175.95      167.24      8.82 o 
  -5   3  14      191.94      184.76      8.95 o 
  -4   3  14      665.08      622.25     19.81 o 
  -3   3  14       19.14       14.90      2.75 o 
  -2   3  14     2197.44     1998.07     64.94 o 
  -1   3  14       62.57       62.99      3.48 o 
   0   3  14     1143.36     1205.68     33.56 o 
   1   3  14        8.03        3.80      1.08 o 
   2   3  14      112.03      126.20      6.26 o 
   3   3  14     1117.15     1070.22     42.71 o 
   4   3  14      363.95      338.76     22.53 o 
   5   3  14      485.14      449.35     31.22 o 
   6   3  14       23.88       28.39      5.40 o 
   7   3  14        2.55       10.28      3.90 o 
   8   3  14       22.87       35.03      5.72 o 
   9   3  14      307.15      264.51     16.90 o 
  10   3  14        0.12        6.07      3.95 o 
 -10   4  14      642.00      632.90     25.96 o 
  -9   4  14      108.77      136.58      9.39 o 
  -8   4  14      334.95      319.51     15.54 o 
  -7   4  14       10.75       16.21      3.26 o 
  -6   4  14     1641.16     1539.03     42.79 o 
  -5   4  14      144.49      128.32      7.49 o 
  -4   4  14      408.88      356.28     13.57 o 
  -3   4  14      648.63      573.44     21.91 o 
  -2   4  14      157.71      142.85      8.78 o 
  -1   4  14      335.95      310.74     11.75 o 
   0   4  14      162.14      127.39      6.94 o 
   1   4  14      342.34      311.59     12.40 o 
   2   4  14     3137.28     2887.92    172.64 o 
   3   4  14     1420.10     1307.48     57.18 o 
   4   4  14     1294.84     1195.36     48.05 o 
   5   4  14      192.38      174.97     18.75 o 
   6   4  14       31.12       44.97      7.93 o 
   7   4  14      299.87      295.40     27.01 o 
   8   4  14       78.53       71.79      7.76 o 
   9   4  14      372.20      388.04     28.51 o 
  -9   5  14        1.96        8.64      2.87 o 
  -8   5  14       37.25       51.71      4.72 o 
  -7   5  14       92.53       98.55      6.83 o 
  -6   5  14      201.19      215.60     10.59 o 
  -5   5  14      277.20      268.87     14.24 o 
  -4   5  14     1796.94     1733.53     57.87 o 
  -3   5  14        6.89       11.42      3.25 o 
  -2   5  14      922.92      832.30     29.68 o 
  -1   5  14      711.61      672.20     21.40 o 
   0   5  14      115.38      112.18      6.54 o 
   1   5  14     3273.50     3148.91     85.63 o 
   2   5  14      523.43      509.57     22.49 o 
   3   5  14     1121.26     1058.14     37.50 o 
   4   5  14      175.51      159.96     13.29 o 
   5   5  14       79.61       74.42      7.73 o 
   6   5  14      103.54      106.03      9.22 o 
   7   5  14       18.94       25.27      4.92 o 
   8   5  14      255.37      277.29     17.55 o 
  -8   6  14      738.19      749.37     59.08 o 
  -7   6  14      211.28      220.06     21.74 o 
  -6   6  14      481.12      492.81     21.86 o 
  -5   6  14      708.73      707.03     36.11 o 
  -4   6  14      160.61      148.30     10.01 o 
  -3   6  14      256.47      235.59     13.18 o 
  -2   6  14       11.84       19.78      4.18 o 
  -1   6  14       94.27      107.89      6.57 o 
   0   6  14     1287.63     1320.37     38.04 o 
   1   6  14       22.41       23.25      3.90 o 
   2   6  14      610.41      581.18     36.24 o 
   3   6  14        2.88        9.09      3.12 o 
   4   6  14      361.28      366.92     23.98 o 
   5   6  14       11.28       27.57      4.34 o 
   6   6  14       68.60       86.43      8.49 o 
   7   6  14      471.90      443.52     44.00 o 
  -7   7  14      291.27      297.76     27.88 o 
  -6   7  14      347.01      365.76     18.58 o 
  -5   7  14      266.57      287.53     15.57 o 
  -4   7  14      181.49      198.81     12.37 o 
  -3   7  14        4.73        9.76      2.89 o 
  -2   7  14      487.30      507.27     22.35 o 
  -1   7  14      153.77      157.15     10.55 o 
   0   7  14       14.43       29.14      3.50 o 
   1   7  14       57.33       75.27      5.80 o 
   2   7  14       15.35       29.52      4.15 o 
   3   7  14       58.35       48.91      6.16 o 
   4   7  14        1.78        9.02      2.95 o 
   5   7  14      159.76      155.78     12.52 o 
   6   7  14      303.31      301.32     27.47 o 
  -5   8  14       32.13       41.14      6.99 o 
  -4   8  14      304.79      296.36     21.74 o 
  -3   8  14        6.71       10.24      3.08 o 
  -2   8  14        0.29       11.79      5.10 o 
  -1   8  14      270.82      285.35     15.59 o 
   0   8  14        0.21        9.62      2.19 o 
   1   8  14       45.05       68.17      5.68 o 
   2   8  14       17.09       35.55      6.49 o 
   3   8  14      212.80      215.71     13.41 o 
   4   8  14       20.40       36.61      5.30 o 
 -11   1  15        1.37        8.64      2.80 o 
 -10   1  15       32.60       42.66      4.21 o 
  -9   1  15      232.29      230.56      9.98 o 
  -8   1  15        3.40        9.78      2.43 o 
  -7   1  15       11.19       13.30      2.74 o 
  -6   1  15      286.95      238.29      9.51 o 
  -5   1  15       40.56       38.34      3.29 o 
  -4   1  15      605.15      594.49     17.08 o 
  -3   1  15        1.08        6.60      1.71 o 
  -2   1  15      367.22      355.80      9.86 o 
  -1   1  15       15.83       22.80      2.27 o 
   0   1  15      367.07      324.67     10.54 o 
   1   1  15       57.91       96.47      4.75 o 
   2   1  15      347.99      327.69     10.62 o 
   3   1  15      113.14      107.32      5.35 o 
   4   1  15      189.37      185.81     12.62 o 
   5   1  15      159.08      157.01      9.78 o 
   6   1  15       44.71       55.08      5.75 o 
   7   1  15       13.24       15.85      3.66 o 
   8   1  15      543.57      524.36     23.28 o 
   9   1  15      445.52      427.44     27.73 o 
  10   1  15        5.95       14.34     10.21 o 
 -11   2  15      282.56      312.33     19.35 o 
 -10   2  15      120.12      133.25      9.26 o 
  -9   2  15       19.62       26.45      3.62 o 
  -8   2  15       18.93       30.29      3.62 o 
  -7   2  15       14.17       21.37      3.26 o 
  -6   2  15       67.61       72.66      5.12 o 
  -5   2  15       36.19       35.96      3.31 o 
  -4   2  15     1473.40     1419.79     35.18 o 
  -3   2  15      736.22      706.71     19.45 o 
  -2   2  15       91.76       77.66      3.53 o 
  -1   2  15      185.63      146.05      5.25 o 
   0   2  15      227.71      221.58      7.13 o 
   1   2  15      415.98      447.78     12.32 o 
   2   2  15      841.43      895.48     24.42 o 
   3   2  15       80.65      121.54      7.88 o 
   4   2  15      813.82      797.51     22.26 o 
   5   2  15     1139.40     1094.12     45.16 o 
   6   2  15      283.97      262.13     13.96 o 
   7   2  15        4.93       16.13      3.89 o 
   8   2  15      747.76      726.94     29.39 o 
   9   2  15        0.20        6.70      2.85 o 
  10   2  15      146.28      176.74     12.12 o 
 -10   3  15      294.77      298.91     15.44 o 
  -9   3  15       57.29       69.25      5.71 o 
  -8   3  15      190.14      185.78      9.95 o 
  -7   3  15      639.77      586.91     20.50 o 
  -6   3  15      195.91      173.93      9.03 o 
  -5   3  15     1087.04      978.07     28.76 o 
  -4   3  15        4.86        6.03      2.20 o 
  -3   3  15        6.43        8.47      2.22 o 
  -2   3  15      140.67      133.76      6.70 o 
  -1   3  15       49.73       66.68      3.70 o 
   0   3  15      614.90      573.87     16.96 o 
   1   3  15       72.33       61.97      4.63 o 
   2   3  15     2040.38     2024.13     50.42 o 
   3   3  15        0.26        5.93      2.35 o 
   4   3  15      554.76      519.58     20.53 o 
   5   3  15      132.65      115.74      9.53 o 
   6   3  15        0.55        2.25      2.96 o 
   7   3  15      557.90      519.66     26.89 o 
   8   3  15        4.18       12.15      3.76 o 
   9   3  15        4.20        7.41      4.42 o 
 -10   4  15       90.12      103.75      7.84 o 
  -9   4  15      720.76      752.04     31.11 o 
  -8   4  15        1.75       10.49      2.88 o 
  -7   4  15       16.17       21.96      3.61 o 
  -6   4  15      347.17      334.09     13.92 o 
  -5   4  15       23.13       29.20      3.85 o 
  -4   4  15      826.10      726.90     22.95 o 
  -3   4  15      624.85      550.49     18.21 o 
  -2   4  15      463.91      429.91     17.97 o 
  -1   4  15      109.99       94.00      5.46 o 
   0   4  15      250.88      241.79     10.45 o 
   1   4  15        8.55       17.59      3.02 o 
   2   4  15        1.50        9.17      3.00 o 
   3   4  15        7.50       11.87      3.12 o 
   4   4  15      504.29      478.20     19.92 o 
   5   4  15      100.30       93.32      9.26 o 
   6   4  15       78.77       84.40      8.23 o 
   7   4  15       81.62       93.84      9.64 o 
   8   4  15      288.50      275.23     26.35 o 
   9   4  15        0.81       17.40     10.55 o 
  -9   5  15       12.76       13.38      3.30 o 
  -8   5  15      150.53      151.17      9.09 o 
  -7   5  15       89.21      105.26      7.10 o 
  -6   5  15      810.48      763.56     32.55 o 
  -5   5  15      126.57      127.74      9.24 o 
  -4   5  15      124.91      132.60      9.26 o 
  -3   5  15        5.92       19.27      4.09 o 
  -2   5  15       55.36       51.89      5.65 o 
  -1   5  15      253.14      274.80     11.33 o 
   0   5  15      368.34      336.06     13.11 o 
   1   5  15      502.32      489.24     17.82 o 
   2   5  15      102.58      104.95      7.10 o 
   3   5  15       27.82       31.31      4.73 o 
   4   5  15      802.91      767.46     36.69 o 
   5   5  15      489.98      466.57     27.11 o 
   6   5  15      260.54      242.29     15.60 o 
   7   5  15      137.33       99.96     15.23 o 
   8   5  15       63.52       65.86      7.35 o 
  -8   6  15       44.82       59.47      7.44 o 
  -7   6  15        2.02        7.73      3.39 o 
  -6   6  15       26.07       28.28      5.21 o 
  -5   6  15      285.43      273.43     14.91 o 
  -4   6  15        0.57        2.43      2.69 o 
  -3   6  15      244.35      228.91     13.12 o 
  -2   6  15      159.85      156.18     10.20 o 
  -1   6  15      186.62      181.85     11.31 o 
   0   6  15      130.92      135.18      7.66 o 
   1   6  15      333.74      338.30     16.94 o 
   2   6  15        3.69       11.46      3.36 o 
   3   6  15     1660.96     1621.76     74.43 o 
   4   6  15      252.60      230.44     12.89 o 
   5   6  15      171.91      162.56     13.47 o 
   6   6  15       12.81       22.72      4.88 o 
   7   6  15      129.28      146.06     11.73 o 
  -7   7  15       29.24       33.72      5.69 o 
  -6   7  15        2.07        8.28      3.77 o 
  -5   7  15       18.46       12.07      3.74 o 
  -4   7  15        1.60        5.14      2.77 o 
  -3   7  15       49.55       45.05      5.57 o 
  -2   7  15       62.08       85.00      7.43 o 
  -1   7  15     1176.06     1181.97     41.59 o 
   0   7  15      168.11      163.83      8.76 o 
   1   7  15      484.27      515.34     19.59 o 
   2   7  15       40.93       47.47      4.91 o 
   3   7  15     1629.56     1552.20     81.37 o 
   4   7  15      304.83      299.41     15.85 o 
   5   7  15       38.16       40.83      5.31 o 
   6   7  15       61.87       82.58      8.23 o 
  -4   8  15      129.27      156.99     13.74 o 
  -3   8  15      796.45      799.12     31.95 o 
  -2   8  15      406.08      414.74     20.16 o 
  -1   8  15      373.65      390.88     19.29 o 
   0   8  15      152.17      149.49     10.79 o 
   1   8  15       20.25       29.21      3.75 o 
   2   8  15      121.96      126.13      7.60 o 
   3   8  15      356.44      358.20     27.45 o 
 -11   0  16      961.39      948.09     71.72 o 
 -10   0  16      710.94      683.13     30.54 o 
  -9   0  16     1021.58      949.91     38.35 o 
  -8   0  16      234.31      228.69     13.60 o 
  -7   0  16        4.86       12.51      3.23 o 
  -6   0  16      132.30      120.60      8.58 o 
  -5   0  16        0.72        3.13      2.05 o 
  -4   0  16       19.33       34.61      4.89 o 
  -3   0  16     6646.71     6648.77    204.70 o 
  -2   0  16        1.75        5.25      2.31 o 
  -1   0  16     3937.51     3677.97    115.56 o 
   0   0  16      757.23      807.59     84.39 o 
   1   0  16     3149.90     3297.39    117.34 o 
   2   0  16      137.86      125.36      8.25 o 
   3   0  16      203.67      225.39     16.41 o 
   4   0  16     2924.72     2746.68    113.69 o 
   5   0  16     3370.19     3318.38    136.11 o 
   6   0  16     1147.12     1119.24     88.06 o 
   7   0  16       21.25       32.44      8.49 o 
   8   0  16       81.94       61.99      9.77 o 
   9   0  16        3.76        8.89      4.94 o 
  10   0  16       26.49       42.69      5.52 o 
 -11   1  16      148.19      143.86     10.46 o 
 -10   1  16      138.01      138.02      7.45 o 
  -9   1  16     1088.32     1035.12     28.89 o 
  -8   1  16      160.23      145.09      7.56 o 
  -7   1  16     1390.39     1294.53     34.05 o 
  -6   1  16        3.08        7.80      2.01 o 
  -5   1  16      610.09      547.42     16.61 o 
  -4   1  16     2014.77     2031.76     48.12 o 
  -3   1  16      537.32      500.32     14.78 o 
  -2   1  16      251.12      259.52      7.86 o 
  -1   1  16       47.72       55.77      3.39 o 
   0   1  16     1712.79     1719.50     40.15 o 
   1   1  16      316.49      238.02      8.63 o 
   2   1  16       98.15       94.68      4.82 o 
   3   1  16      477.12      427.50     15.79 o 
   4   1  16       23.54       38.37      4.77 o 
   5   1  16     1075.35     1064.15     42.27 o 
   6   1  16      154.59      152.43      9.99 o 
   7   1  16       38.59       47.85      4.83 o 
   8   1  16      207.01      241.66     14.12 o 
   9   1  16       28.71       39.63      5.20 o 
  10   1  16      221.74      263.85     17.43 o 
 -10   2  16      199.65      201.20     13.45 o 
  -9   2  16        8.44       26.14      4.07 o 
  -8   2  16      471.53      459.73     17.62 o 
  -7   2  16       45.32       55.16      4.78 o 
  -6   2  16      404.33      387.69     14.80 o 
  -5   2  16      622.41      578.44     19.15 o 
  -4   2  16     1994.51     1905.40     49.13 o 
  -3   2  16     2518.63     2378.05     59.02 o 
  -2   2  16     2438.70     2351.48     58.16 o 
  -1   2  16     1517.87     1492.08     34.97 o 
   0   2  16       26.28       33.29      2.70 o 
   1   2  16     1090.90     1164.75     28.29 o 
   2   2  16       24.41       35.06      2.80 o 
   3   2  16       12.11       25.33      2.68 o 
   4   2  16      318.33      296.30     14.32 o 
   5   2  16       11.60       14.25      3.65 o 
   6   2  16       97.60       94.52      7.75 o 
   7   2  16       32.59       45.77      5.42 o 
   8   2  16       23.46       35.17      4.82 o 
   9   2  16      114.26      115.94      9.22 o 
 -10   3  16      353.30      339.72     17.02 o 
  -9   3  16       99.97      115.85      7.59 o 
  -8   3  16      925.71      871.60     29.59 o 
  -7   3  16     1151.66     1105.79     33.18 o 
  -6   3  16      481.87      417.99     16.00 o 
  -5   3  16       66.48       64.01      5.07 o 
  -4   3  16       24.59       32.75      3.74 o 
  -3   3  16      331.16      313.41     12.12 o 
  -2   3  16       36.71       43.43      3.60 o 
  -1   3  16        1.20        3.41      1.44 o 
   0   3  16       30.83       22.70      2.26 o 
   1   3  16      511.50      489.00     23.08 o 
   2   3  16     1558.86     1464.50     47.12 o 
   3   3  16        3.41        8.66      3.16 o 
   4   3  16      606.74      563.50     27.15 o 
   5   3  16      141.33      125.54     10.35 o 
   6   3  16      241.47      217.87     14.16 o 
   7   3  16       48.78       48.79      6.92 o 
   8   3  16      159.99      142.34     11.73 o 
   9   3  16      261.18      264.32     17.56 o 
  -9   4  16      181.25      192.89     10.61 o 
  -8   4  16       14.99       28.66      4.08 o 
  -7   4  16       53.48       57.90      4.97 o 
  -6   4  16       69.15       65.62      5.14 o 
  -5   4  16       10.28       19.79      3.44 o 
  -4   4  16     1847.75     1713.82     45.91 o 
  -3   4  16      206.09      210.94     11.64 o 
  -2   4  16     1697.26     1555.75     48.46 o 
  -1   4  16        1.84        3.08      1.64 o 
   0   4  16     1660.87     1633.09     44.03 o 
   1   4  16      516.38      478.81     23.97 o 
   2   4  16      448.65      434.68     17.91 o 
   3   4  16      250.22      220.16     13.67 o 
   4   4  16      414.86      390.46     19.74 o 
   5   4  16      360.94      328.72     32.98 o 
   6   4  16      424.21      356.75     19.87 o 
   7   4  16      354.79      296.83     19.98 o 
   8   4  16      875.94      851.19     71.53 o 
  -9   5  16        3.57        9.64      4.51 o 
  -8   5  16      362.73      357.11     18.23 o 
  -7   5  16       12.92       15.54      4.00 o 
  -6   5  16      671.97      635.64     25.97 o 
  -5   5  16      209.55      174.53     12.93 o 
  -4   5  16       32.62       29.53      5.07 o 
  -3   5  16      734.93      683.14     26.43 o 
  -2   5  16      125.06      108.27      8.05 o 
  -1   5  16      255.30      255.69     13.26 o 
   0   5  16      699.18      621.98     20.54 o 
   1   5  16      555.45      480.03     17.71 o 
   2   5  16      768.53      709.73     27.96 o 
   3   5  16       46.94       46.57      5.62 o 
   4   5  16     1060.47     1001.11     51.80 o 
   5   5  16       13.61       20.34      4.81 o 
   6   5  16      311.26      300.67     22.59 o 
   7   5  16      253.15      250.84     16.36 o 
   8   5  16      271.15      276.57     33.43 o 
  -8   6  16       47.69       66.51      6.50 o 
  -7   6  16      554.10      558.66     24.65 o 
  -6   6  16       95.60       95.74      8.08 o 
  -5   6  16      449.05      449.39     20.76 o 
  -4   6  16      330.49      308.76     16.07 o 
  -3   6  16      199.71      184.70     11.65 o 
  -2   6  16     2108.03     2023.30     63.04 o 
  -1   6  16      547.68      510.56     22.08 o 
   0   6  16      755.04      730.73     24.07 o 
   1   6  16       97.39       91.80      6.80 o 
   2   6  16      417.47      414.47     27.33 o 
   3   6  16       59.34       63.91      6.16 o 
   4   6  16       58.16       66.20      6.54 o 
   5   6  16       26.11       34.91      6.03 o 
   6   6  16      560.44      505.11     32.73 o 
   7   6  16      102.77       99.61      9.18 o 
  -6   7  16       57.78       63.40      6.61 o 
  -5   7  16       20.66       36.36      4.91 o 
  -4   7  16      509.63      486.28     28.50 o 
  -3   7  16       73.92       76.57      7.32 o 
  -2   7  16       74.47       82.02      7.22 o 
  -1   7  16        0.84        6.02      3.08 o 
   0   7  16      405.11      379.16     18.64 o 
   1   7  16       54.41       60.54      5.26 o 
   2   7  16       33.26       37.05      5.50 o 
   3   7  16        0.23       13.77      3.85 o 
   4   7  16      192.50      213.42     18.30 o 
   5   7  16        4.23       12.05      4.08 o 
  -4   8  16      132.61      137.11      9.58 o 
  -3   8  16      200.02      207.21     12.94 o 
  -2   8  16      421.57      384.70     28.51 o 
  -1   8  16      132.72      157.68     10.90 o 
   0   8  16      147.28      157.62     11.25 o 
   1   8  16       58.62       78.79      5.83 o 
   2   8  16        1.45       15.11      4.76 o 
   3   8  16       74.69       90.57      7.45 o 
 -10   1  17        0.68        6.98      2.48 o 
  -9   1  17       46.17       51.23      4.22 o 
  -8   1  17       96.88      102.11      6.11 o 
  -7   1  17       12.80       14.69      2.83 o 
  -6   1  17     1621.55     1512.22     41.28 o 
  -5   1  17      146.97      155.18      7.24 o 
  -4   1  17       96.14      104.44      5.44 o 
  -3   1  17      875.32      874.25     23.22 o 
  -2   1  17       30.66       27.65      3.59 o 
  -1   1  17       72.03       73.09      4.03 o 
   0   1  17      277.45      299.56     10.55 o 
   1   1  17     1053.90     1082.22     29.78 o 
   2   1  17       43.30       50.82      3.47 o 
   3   1  17       56.09       70.72      6.17 o 
   4   1  17      529.96      536.70     21.38 o 
   5   1  17       23.15       32.22      5.78 o 
   6   1  17      478.53      471.44     20.77 o 
   7   1  17      513.52      497.57     21.95 o 
   8   1  17      220.29      255.96     14.81 o 
   9   1  17      317.15      346.47     18.26 o 
 -10   2  17      172.91      201.34     13.02 o 
  -9   2  17      453.44      437.62     17.51 o 
  -8   2  17      200.61      195.87     10.24 o 
  -7   2  17      204.38      187.58      9.61 o 
  -6   2  17      154.12      143.81      8.00 o 
  -5   2  17     1810.11     1684.30     44.80 o 
  -4   2  17      338.56      323.03     12.55 o 
  -3   2  17      123.52      126.31      6.74 o 
  -2   2  17       87.15       82.40      5.22 o 
  -1   2  17     1009.51      886.08     22.41 o 
   0   2  17        1.08       13.96      2.03 o 
   1   2  17      453.82      423.76     18.35 o 
   2   2  17      683.75      640.14     18.10 o 
   3   2  17       86.90       78.75      6.15 o 
   4   2  17      148.86      144.50     10.45 o 
   5   2  17       14.34       17.31      4.96 o 
   6   2  17       16.11       18.54      5.15 o 
   7   2  17      639.63      707.56     63.31 o 
   8   2  17        1.30        6.19      3.58 o 
   9   2  17      297.91      287.42     18.12 o 
 -10   3  17      320.87      334.20     15.27 o 
  -9   3  17      363.29      351.43     15.32 o 
  -8   3  17      276.20      284.63     13.23 o 
  -7   3  17      194.61      192.85     10.11 o 
  -6   3  17      330.99      306.90     13.16 o 
  -5   3  17      127.69      138.62      7.65 o 
  -4   3  17      315.67      289.90     11.96 o 
  -3   3  17      613.12      528.55     17.59 o 
  -2   3  17      208.37      196.96      8.78 o 
  -1   3  17      863.13      787.47     20.74 o 
   0   3  17      220.37      206.96      9.21 o 
   1   3  17       86.86       93.11      5.93 o 
   2   3  17        4.15       15.43      3.66 o 
   3   3  17      142.86      155.79      9.63 o 
   4   3  17      207.31      187.47     14.31 o 
   5   3  17        0.15        4.38      3.14 o 
   6   3  17        7.82       16.02      4.48 o 
   7   3  17       13.54       20.13      7.42 o 
   8   3  17      367.05      407.09     36.51 o 
   9   3  17       51.30       64.48      7.35 o 
  -9   4  17       10.68       19.46      3.43 o 
  -8   4  17      473.31      477.77     21.87 o 
  -7   4  17     1109.97     1051.16     32.50 o 
  -6   4  17      183.60      176.78      9.46 o 
  -5   4  17      200.49      203.37     10.35 o 
  -4   4  17      675.95      602.45     25.89 o 
  -3   4  17       23.72       24.00      4.32 o 
  -2   4  17      347.09      354.45     16.85 o 
  -1   4  17       13.90       20.27      3.97 o 
   0   4  17       95.47       88.39      5.55 o 
   1   4  17       35.53       43.52      4.95 o 
   2   4  17        8.40       15.49      3.35 o 
   3   4  17        2.28        6.95      2.79 o 
   4   4  17      964.60      907.97     51.61 o 
   5   4  17      638.65      632.42     65.57 o 
   6   4  17        0.03        7.08      4.62 o 
   7   4  17       63.40       82.48      8.37 o 
   8   4  17        3.66        6.80      3.35 o 
  -8   5  17      101.62       96.61     15.85 o 
  -7   5  17        2.36        8.25      2.95 o 
  -6   5  17      134.53      156.89     12.71 o 
  -5   5  17        1.03        7.11      3.00 o 
  -4   5  17       88.42       86.47      7.30 o 
  -3   5  17      173.88      168.26     10.66 o 
  -2   5  17      130.92      132.11      9.23 o 
  -1   5  17       73.39       72.59      6.86 o 
   0   5  17       18.15       29.46      3.65 o 
   1   5  17      223.55      220.08     10.67 o 
   2   5  17      471.09      438.18     25.27 o 
   3   5  17      982.99     1072.36     73.83 o 
   4   5  17        1.30        5.73      3.25 o 
   5   5  17      227.50      212.91     21.09 o 
   6   5  17      165.68      139.08     15.33 o 
   7   5  17      318.53      323.56     34.75 o 
  -7   6  17        6.13        9.37      3.46 o 
  -6   6  17      181.76      191.48     13.48 o 
  -5   6  17        0.30        5.07      2.89 o 
  -4   6  17      213.35      243.91     14.02 o 
  -3   6  17       10.75       15.77      4.04 o 
  -2   6  17      138.84      152.85     10.31 o 
  -1   6  17      627.91      613.19     25.16 o 
   0   6  17      876.92      847.74     31.66 o 
   1   6  17       24.20       41.29      4.83 o 
   2   6  17        1.21       10.09      3.12 o 
   3   6  17      121.99      152.43     20.61 o 
   4   6  17      221.32      227.42     18.68 o 
   5   6  17       46.59       65.79      7.18 o 
   6   6  17       43.83       41.46      6.16 o 
  -6   7  17        0.01        3.03      2.98 o 
  -5   7  17      319.45      324.16     17.29 o 
  -4   7  17        0.41        7.44      3.42 o 
  -3   7  17      137.21      156.84     10.83 o 
  -2   7  17       29.29       25.68      5.87 o 
  -1   7  17        0.09        7.66      3.08 o 
   0   7  17      525.09      529.39     23.42 o 
   1   7  17        1.83        8.23      2.53 o 
   2   7  17      130.76      143.37     10.98 o 
   3   7  17        1.84       10.39      3.18 o 
   4   7  17        0.62        6.70      2.93 o 
  -3   8  17       38.93       39.23      5.53 o 
  -2   8  17       53.73       61.50      9.92 o 
  -1   8  17       49.11       64.26      6.51 o 
   0   8  17        8.68       23.50      5.19 o 
   1   8  17        8.19       27.95      5.35 o 
   2   8  17      106.92      110.48      7.91 o 
 -10   0  18       15.25       25.50      5.22 o 
  -9   0  18      115.70      125.99      9.82 o 
  -8   0  18       22.08       16.37      3.60 o 
  -7   0  18     2400.41     2240.39     76.01 o 
  -6   0  18      163.56      190.52     13.61 o 
  -5   0  18     8448.04     8701.32    430.24 o 
  -4   0  18     6136.48     6470.54    199.75 o 
  -3   0  18     8799.04     9120.46    277.68 o 
  -2   0  18       65.63       76.07      6.18 o 
  -1   0  18       93.63       91.20      6.63 o 
   0   0  18      355.59      368.63     19.66 o 
   1   0  18       39.56       25.33      4.06 o 
   2   0  18      114.02       89.43      6.98 o 
   3   0  18     1186.01     1119.57     58.71 o 
   4   0  18      913.69      903.22     45.65 o 
   5   0  18     1446.55     1468.86     92.06 o 
   6   0  18      739.74      754.97     54.70 o 
   7   0  18      822.74      852.04    112.74 o 
   8   0  18      528.06      548.31     55.04 o 
   9   0  18     1101.18      981.33     91.39 o 
 -10   1  18        6.81       12.76      2.78 o 
  -9   1  18     1581.45     1472.85     40.01 o 
  -8   1  18       50.85       63.51      4.73 o 
  -7   1  18      570.10      535.50     20.78 o 
  -6   1  18      165.21      165.18      7.86 o 
  -5   1  18       84.07       80.44      4.96 o 
  -4   1  18      990.87      911.64     24.56 o 
  -3   1  18     3481.67     3252.26     73.66 o 
  -2   1  18       52.15       59.92      3.75 o 
  -1   1  18     2391.61     2322.74     53.52 o 
   0   1  18       17.45       18.06      2.38 o 
   1   1  18     2334.19     2281.29     66.80 o 
   2   1  18      245.62      252.03     15.26 o 
   3   1  18     2252.77     2236.04     66.68 o 
   4   1  18      653.47      601.67     23.51 o 
   5   1  18     1360.21     1376.38     49.20 o 
   6   1  18       25.57       29.98      6.36 o 
   7   1  18      867.94      843.12     33.89 o 
   8   1  18      190.16      197.66     14.73 o 
   9   1  18      474.76      534.31     38.90 o 
 -10   2  18        0.10        8.02      3.47 o 
  -9   2  18      363.44      338.38     14.80 o 
  -8   2  18      136.17      142.11      8.43 o 
  -7   2  18     3789.77     3576.48     88.83 o 
  -6   2  18      467.77      389.43     14.95 o 
  -5   2  18     1450.75     1336.80     37.16 o 
  -4   2  18      600.94      567.88     18.88 o 
  -3   2  18     1463.62     1399.05     37.57 o 
  -2   2  18      307.11      260.37     10.42 o 
  -1   2  18     1427.61     1413.93     37.38 o 
   0   2  18      788.42      722.82     22.38 o 
   1   2  18      115.73       87.30      4.65 o 
   2   2  18      306.67      284.45     22.31 o 
   3   2  18       10.69       12.32      3.38 o 
   4   2  18        4.57        9.99      4.41 o 
   5   2  18     2004.26     1945.74     81.71 o 
   6   2  18       83.50       80.36     13.75 o 
   7   2  18      223.01      223.87     15.14 o 
   8   2  18       21.68       27.07      6.36 o 
   9   2  18       45.00       49.40      6.85 o 
  -9   3  18      176.07      175.41      9.93 o 
  -8   3  18       46.79       61.36      5.19 o 
  -7   3  18      421.87      352.40     14.76 o 
  -6   3  18      462.61      396.97     15.76 o 
  -5   3  18      401.59      390.92     15.17 o 
  -4   3  18      728.35      704.26     22.62 o 
  -3   3  18      470.43      464.51     16.30 o 
  -2   3  18     1167.50     1095.90     30.91 o 
  -1   3  18      417.07      405.99     16.99 o 
   0   3  18        5.99       10.83      2.23 o 
   1   3  18     1726.41     1713.73     63.92 o 
   2   3  18      424.01      417.17     13.99 o 
   3   3  18      102.59      128.72     12.52 o 
   4   3  18        5.02       11.88      4.09 o 
   5   3  18        4.51       12.85      4.20 o 
   6   3  18       51.08       51.36      6.78 o 
   7   3  18      214.37      190.90     19.21 o 
   8   3  18       48.12       56.92      6.95 o 
  -9   4  18       19.29       45.47      4.43 o 
  -8   4  18      448.57      426.15     17.53 o 
  -7   4  18        9.68       14.61      3.09 o 
  -6   4  18      835.04      790.05     25.95 o 
  -5   4  18      104.27      110.94      8.43 o 
  -4   4  18      562.94      520.29     26.00 o 
  -3   4  18      306.54      262.16     13.67 o 
  -2   4  18      985.88      966.93     33.58 o 
  -1   4  18        0.03        8.35      3.04 o 
   0   4  18      527.18      465.62     16.43 o 
   1   4  18      211.18      186.51      9.30 o 
   2   4  18      293.34      267.00     18.20 o 
   3   4  18      278.30      312.21     22.44 o 
   4   4  18      159.12      153.36     11.19 o 
   5   4  18       58.56       67.39      8.49 o 
   6   4  18      471.08      461.36     38.93 o 
   7   4  18       69.69       67.04      7.55 o 
   8   4  18       40.01       50.27      6.66 o 
  -8   5  18      323.88      340.89     23.30 o 
  -7   5  18      151.84      151.19     10.51 o 
  -6   5  18        6.52        7.08      3.00 o 
  -5   5  18      128.54      162.97     16.18 o 
  -4   5  18        8.29       16.45      3.66 o 
  -3   5  18      116.79      118.83      8.92 o 
  -2   5  18      139.66      128.68      9.07 o 
  -1   5  18      222.00      214.83     12.27 o 
   0   5  18      656.05      648.06     25.30 o 
   1   5  18       25.87       33.46      7.02 o 
   2   5  18      444.73      468.50     30.64 o 
   3   5  18      195.87      178.69     13.10 o 
   4   5  18      630.45      591.30     51.16 o 
   5   5  18       79.64       82.44      8.09 o 
   6   5  18       13.67       25.62      4.81 o 
   7   5  18        8.76       17.70      4.49 o 
  -7   6  18        6.27        2.42      4.72 o 
  -6   6  18      770.38      683.49     43.34 o 
  -5   6  18       30.29       37.72      5.20 o 
  -4   6  18     1035.35     1029.53     48.63 o 
  -3   6  18        2.01        6.19      3.81 o 
  -2   6  18      431.33      449.88     20.47 o 
  -1   6  18      315.29      293.03     15.60 o 
   0   6  18      137.37      157.26     10.57 o 
   1   6  18      120.23      126.30      7.41 o 
   2   6  18        0.11        5.35      2.85 o 
   3   6  18       11.20       15.01      3.75 o 
   4   6  18      934.38      930.61     77.03 o 
   5   6  18       22.29       16.29      4.06 o 
   6   6  18      282.02      283.74     33.07 o 
  -5   7  18       12.90       11.80      3.82 o 
  -4   7  18        0.95        2.47      3.18 o 
  -3   7  18       34.36       33.04      4.81 o 
  -2   7  18      244.61      267.68     15.23 o 
  -1   7  18      131.53      127.47      9.72 o 
   0   7  18      700.27      702.97     28.87 o 
   1   7  18        3.94        9.63      4.06 o 
   2   7  18      864.79      825.66     58.06 o 
   3   7  18       34.53       50.52      5.50 o 
   4   7  18        0.22        7.87      6.07 o 
  -1   8  18       72.28       79.57      7.23 o 
 -10   1  19       10.41       23.34      3.87 o 
  -9   1  19      102.18      102.38      6.58 o 
  -8   1  19       69.95       80.82      5.25 o 
  -7   1  19       71.80       82.23      5.88 o 
  -6   1  19        3.08        8.63      2.25 o 
  -5   1  19       58.36       83.68      5.70 o 
  -4   1  19       55.36       68.13      4.94 o 
  -3   1  19      190.42      178.08      7.51 o 
  -2   1  19       79.10       86.65      4.72 o 
  -1   1  19        0.86        8.48      3.14 o 
   0   1  19      130.88      138.00      5.97 o 
   1   1  19      671.30      737.79     37.84 o 
   2   1  19      234.17      241.04      9.26 o 
   3   1  19      445.72      433.38     18.68 o 
   4   1  19      335.20      306.09     15.60 o 
   5   1  19      375.01      346.73     16.95 o 
   6   1  19      159.32      170.56     11.15 o 
   7   1  19      353.42      353.14     17.98 o 
   8   1  19      169.86      201.41     16.27 o 
  -9   2  19      243.74      255.06     12.37 o 
  -8   2  19      228.82      215.30     10.95 o 
  -7   2  19       12.28       18.71      3.57 o 
  -6   2  19      142.74      152.43      8.42 o 
  -5   2  19       17.45       27.28      3.86 o 
  -4   2  19      755.12      737.58     22.98 o 
  -3   2  19     1999.28     1898.87     49.07 o 
  -2   2  19      310.26      277.29     11.09 o 
  -1   2  19      265.68      246.75     10.08 o 
   0   2  19       18.47       30.89      4.21 o 
   1   2  19       62.12       62.89      3.88 o 
   2   2  19      291.14      304.77     16.11 o 
   3   2  19       38.04       42.23      4.90 o 
   4   2  19       39.61       46.00      5.91 o 
   5   2  19      546.85      531.02     36.48 o 
   6   2  19      520.88      520.42     44.67 o 
   7   2  19        1.49        8.10      3.97 o 
   8   2  19      364.31      401.67     22.50 o 
  -9   3  19      106.33      107.71      7.31 o 
  -8   3  19      786.88      781.32     41.91 o 
  -7   3  19       96.79      105.70      7.04 o 
  -6   3  19      522.62      482.75     18.03 o 
  -5   3  19       56.04       51.59      4.63 o 
  -4   3  19     1312.22     1217.12     34.86 o 
  -3   3  19       58.43       52.56      4.35 o 
  -2   3  19        1.48        7.70      1.90 o 
  -1   3  19      327.68      321.90     14.83 o 
   0   3  19     1012.69      973.69     28.51 o 
   1   3  19       99.53       79.27      5.50 o 
   2   3  19      111.33      131.85      6.77 o 
   3   3  19       67.82       57.44      5.60 o 
   4   3  19      496.03      467.68     23.18 o 
   5   3  19     1055.56      976.37     40.62 o 
   6   3  19      177.50      181.93     13.64 o 
   7   3  19       76.71       73.62      8.09 o 
   8   3  19      204.69      211.95     15.93 o 
  -8   4  19        0.90        2.12      2.48 o 
  -7   4  19       92.01       87.02      6.43 o 
  -6   4  19      166.54      152.08      8.72 o 
  -5   4  19      191.97      155.70     10.29 o 
  -4   4  19      214.84      209.81     12.18 o 
  -3   4  19      267.36      272.45     14.19 o 
  -2   4  19     1482.03     1500.86     47.91 o 
  -1   4  19       14.66       14.78      4.06 o 
   0   4  19     1551.65     1588.91     49.82 o 
   1   4  19      243.54      226.88     11.21 o 
   2   4  19       50.09       45.21      4.80 o 
   3   4  19        3.01        9.42      3.15 o 
   4   4  19       79.68       93.23      8.40 o 
   5   4  19        0.13        3.20      3.22 o 
   6   4  19      213.16      188.70     19.00 o 
   7   4  19       44.51       40.67      6.39 o 
  -7   5  19        1.49       20.19      4.10 o 
  -6   5  19      463.41      460.21     31.10 o 
  -5   5  19      269.52      266.40     14.89 o 
  -4   5  19      710.32      705.36     28.07 o 
  -3   5  19        3.68       10.34      3.08 o 
  -2   5  19      123.22      128.90      9.28 o 
  -1   5  19      636.85      614.34     24.88 o 
   0   5  19      308.37      326.64     16.18 o 
   1   5  19      449.63      444.05     25.04 o 
   2   5  19     1205.89     1144.74     70.48 o 
   3   5  19        5.91        7.62      3.43 o 
   4   5  19      293.73      287.68     17.31 o 
   5   5  19        4.07       14.25      4.20 o 
   6   5  19        0.27        3.19      3.35 o 
  -6   6  19      258.05      271.72     15.46 o 
  -5   6  19       75.83       82.04      7.37 o 
  -4   6  19      115.92      102.45      8.47 o 
  -3   6  19        9.75       17.19      5.01 o 
  -2   6  19       62.39       71.66      6.61 o 
  -1   6  19       29.80       39.94      5.12 o 
   0   6  19      387.66      380.99     18.51 o 
   1   6  19      130.21      148.60     10.70 o 
   2   6  19      108.68      113.98      9.73 o 
   3   6  19       33.07       47.85      5.09 o 
   4   6  19        0.12        3.40      3.05 o 
   5   6  19        0.14        6.75      3.32 o 
  -4   7  19       17.86       18.65      4.11 o 
  -3   7  19      165.28      191.34     12.34 o 
  -2   7  19      199.29      209.86     12.96 o 
  -1   7  19       10.18       17.98      4.33 o 
   0   7  19      132.22      174.83     11.65 o 
   1   7  19      248.22      285.37     16.46 o 
   2   7  19      150.05      158.99     10.25 o 
   3   7  19      240.14      268.69     28.50 o 
  -9   0  20      536.27      551.06     31.77 o 
  -8   0  20      288.09      258.26     15.16 o 
  -7   0  20     1263.35     1221.81     45.94 o 
  -6   0  20       67.83       74.85      6.63 o 
  -5   0  20       82.55       65.69      6.14 o 
  -4   0  20      325.20      310.53     16.29 o 
  -3   0  20     2044.69     2033.17     68.87 o 
  -2   0  20      675.61      707.81     28.30 o 
  -1   0  20     2203.35     2183.18     72.38 o 
   0   0  20        0.89        8.67      2.56 o 
   1   0  20     1284.54     1167.50     65.09 o 
   2   0  20      145.61      163.53     24.39 o 
   3   0  20      428.32      421.52     26.03 o 
   4   0  20      208.75      227.50     27.35 o 
   5   0  20        1.61        6.57      4.46 o 
   6   0  20        5.45       14.86      5.34 o 
   7   0  20       31.45       52.44     10.34 o 
   8   0  20      502.03      456.97     53.37 o 
  -9   1  20        1.04        8.46      2.53 o 
  -8   1  20       32.71       44.51      4.00 o 
  -7   1  20      572.41      577.34     20.28 o 
  -6   1  20      134.03      126.61      7.43 o 
  -5   1  20      141.61      146.07      7.92 o 
  -4   1  20        8.01       10.41      2.50 o 
  -3   1  20     1140.28     1098.93     30.88 o 
  -2   1  20       10.60       18.92      3.31 o 
  -1   1  20       23.42       31.91      3.11 o 
   0   1  20      263.88      256.28     11.06 o 
   1   1  20        0.07       12.25      2.05 o 
   2   1  20      549.45      563.35     17.79 o 
   3   1  20      107.08       86.88      7.09 o 
   4   1  20      526.91      489.00     20.84 o 
   5   1  20      735.79      702.32     46.04 o 
   6   1  20       74.36       78.91      7.12 o 
   7   1  20      121.26      146.87     10.34 o 
   8   1  20        3.80        8.76      4.10 o 
  -9   2  20      377.98      407.49     23.43 o 
  -8   2  20      194.66      188.59     10.09 o 
  -7   2  20       68.38       75.54      5.76 o 
  -6   2  20      348.07      339.20     13.93 o 
  -5   2  20        4.38        5.48      2.02 o 
  -4   2  20      243.08      235.82     10.55 o 
  -3   2  20      418.21      392.24     14.38 o 
  -2   2  20       23.96       28.86      3.59 o 
  -1   2  20      322.65      315.93     12.07 o 
   0   2  20      225.76      227.23      8.45 o 
   1   2  20      553.23      550.60     20.24 o 
   2   2  20      284.14      257.58     10.99 o 
   3   2  20      178.10      187.64     12.71 o 
   4   2  20      142.65      142.88     12.61 o 
   5   2  20      333.41      354.44     27.72 o 
   6   2  20       41.93       53.43      6.47 o 
   7   2  20        0.35        2.72      3.29 o 
   8   2  20        0.28        8.77      3.80 o 
  -9   3  20       30.16       43.85      4.24 o 
  -8   3  20        0.08       13.99      4.60 o 
  -7   3  20      108.76      102.74      6.99 o 
  -6   3  20       67.10       84.61      6.06 o 
  -5   3  20       22.96       25.21      3.57 o 
  -4   3  20      254.49      241.46     10.99 o 
  -3   3  20      328.37      335.53     13.29 o 
  -2   3  20     1212.30     1122.33     39.48 o 
  -1   3  20      367.49      383.60     16.76 o 
   0   3  20       42.93       56.32      5.45 o 
   1   3  20      293.00      248.41     15.84 o 
   2   3  20      142.76      164.63      7.90 o 
   3   3  20      154.67      144.59     10.11 o 
   4   3  20       89.22       93.69      8.37 o 
   5   3  20      747.20      663.98     43.92 o 
   6   3  20       40.84       52.11      7.39 o 
   7   3  20      317.01      324.66     26.31 o 
  -8   4  20      858.22      899.05     30.67 o 
  -7   4  20       24.86       24.84      4.60 o 
  -6   4  20      172.25      179.83     11.41 o 
  -5   4  20      159.40      158.26     10.53 o 
  -4   4  20      250.73      239.95     13.37 o 
  -3   4  20      123.58      123.90      8.77 o 
  -2   4  20       58.67       65.80      6.38 o 
  -1   4  20        3.56       14.96      3.73 o 
   0   4  20      494.64      468.65     19.94 o 
   1   4  20      638.07      608.98     27.16 o 
   2   4  20      653.92      655.20     49.40 o 
   3   4  20      282.32      289.82     20.70 o 
   4   4  20      450.33      436.18     22.70 o 
   5   4  20       29.17       23.16      4.46 o 
   6   4  20        0.41       18.45      4.98 o 
   7   4  20        4.90       10.60      3.81 o 
  -7   5  20        3.61       12.21      3.37 o 
  -6   5  20       69.50       90.37      7.70 o 
  -5   5  20        1.28        4.16      2.69 o 
  -4   5  20      447.94      483.66     21.59 o 
  -3   5  20       42.59       48.23      5.62 o 
  -2   5  20      543.21      559.18     26.19 o 
  -1   5  20      420.27      405.40     18.89 o 
   0   5  20       53.88       81.98      7.30 o 
   1   5  20      286.27      317.59     26.90 o 
   2   5  20      488.36      464.45     31.97 o 
   3   5  20      386.33      396.46     28.50 o 
   4   5  20        8.48        9.57      3.74 o 
   5   5  20       15.77       25.90      5.48 o 
   6   5  20      609.49      628.54     69.37 o 
  -6   6  20     1047.18     1058.92     59.12 o 
  -5   6  20       42.22       33.37      4.49 o 
  -4   6  20       22.98       26.18      4.91 o 
  -3   6  20       18.58       32.06      5.14 o 
  -2   6  20      145.19      162.80     10.88 o 
  -1   6  20       19.79       19.91      4.06 o 
   0   6  20      436.93      451.40     21.07 o 
   1   6  20       63.63       78.71      7.80 o 
   2   6  20      198.41      219.59     20.22 o 
   3   6  20      270.18      278.51     21.38 o 
   4   6  20      172.99      237.58     15.67 o 
  -3   7  20       34.83       36.37      7.03 o 
  -2   7  20      209.55      258.85     14.94 o 
  -1   7  20      112.75      130.07      9.76 o 
   0   7  20      473.66      503.44     23.14 o 
   1   7  20      204.55      197.80     12.97 o 
   2   7  20        0.55        9.50      6.36 o 
  -9   1  21       25.68       37.88      3.81 o 
  -8   1  21      529.55      478.15     17.67 o 
  -7   1  21       31.69       35.53      3.89 o 
  -6   1  21       36.76       46.83      4.23 o 
  -5   1  21       82.62       92.37      6.10 o 
  -4   1  21      110.71      114.88      6.76 o 
  -3   1  21        7.62       13.52      2.53 o 
  -2   1  21       36.85       32.66      3.26 o 
  -1   1  21       22.57       31.80      3.27 o 
   0   1  21      558.45      557.99     17.73 o 
   1   1  21       15.21       25.78      2.79 o 
   2   1  21       18.86       28.72      3.80 o 
   3   1  21      236.75      261.82     15.24 o 
   4   1  21        3.04       12.83      4.94 o 
   5   1  21      193.08      205.17     20.01 o 
   6   1  21       49.29       57.85      7.12 o 
   7   1  21        8.25       22.90      4.59 o 
   8   1  21        5.58       20.97      4.77 o 
  -9   2  21       25.87       36.30      3.89 o 
  -8   2  21      177.45      190.01     10.09 o 
  -7   2  21      324.17      328.29     14.16 o 
  -6   2  21      111.98      131.03      7.70 o 
  -5   2  21       80.45       85.26      5.91 o 
  -4   2  21      422.82      414.86     15.48 o 
  -3   2  21       39.19       45.10      4.07 o 
  -2   2  21      403.22      380.19     14.04 o 
  -1   2  21       12.55       17.17      2.89 o 
   0   2  21       59.19       64.22      4.55 o 
   1   2  21        3.35       16.60      2.83 o 
   2   2  21        0.10        4.16      1.96 o 
   3   2  21      197.62      198.23     16.49 o 
   4   2  21      369.47      398.66     37.67 o 
   5   2  21      242.40      248.85     15.83 o 
   6   2  21      540.02      567.76     34.76 o 
   7   2  21        1.44        6.11      3.35 o 
  -8   3  21       32.76       40.85      4.46 o 
  -7   3  21        1.50        6.03      2.20 o 
  -6   3  21       23.23       27.79      3.49 o 
  -5   3  21       18.06       35.78      3.98 o 
  -4   3  21       58.73       63.50      4.97 o 
  -3   3  21      413.73      409.57     18.15 o 
  -2   3  21      345.87      334.83     15.70 o 
  -1   3  21       63.47       74.48      6.32 o 
   0   3  21      480.27      475.12     19.61 o 
   1   3  21      173.56      165.41      8.60 o 
   2   3  21      925.15      994.79     42.46 o 
   3   3  21        8.91       16.41      3.87 o 
   4   3  21      654.36      648.80     44.74 o 
   5   3  21        8.86       18.39      4.98 o 
   6   3  21        0.49        8.07      3.39 o 
   7   3  21       81.18      100.39      9.20 o 
  -7   4  21        1.05        4.14      2.53 o 
  -6   4  21      389.43      342.80     17.26 o 
  -5   4  21       10.80       15.89      4.09 o 
  -4   4  21     1628.59     1559.92     76.94 o 
  -3   4  21       57.35       54.93      5.80 o 
  -2   4  21      161.94      174.82     10.80 o 
  -1   4  21      383.14      415.46     18.75 o 
   0   4  21      369.94      355.52     16.76 o 
   1   4  21      403.11      361.78     28.69 o 
   2   4  21       85.91       96.45      7.47 o 
   3   4  21      100.65      107.31      9.15 o 
   4   4  21      193.73      167.78     12.32 o 
   5   4  21       21.46       35.81      5.85 o 
   6   4  21      138.29      122.42     10.80 o 
  -6   5  21       29.77       35.08      5.13 o 
  -5   5  21       96.46       90.90     11.22 o 
  -4   5  21       59.57       68.13      6.57 o 
  -3   5  21       15.12       26.77      4.65 o 
  -2   5  21        2.39       10.24      3.38 o 
  -1   5  21      227.12      238.99     13.60 o 
   0   5  21      923.10      915.29     33.95 o 
   1   5  21        0.06        5.70      2.91 o 
   2   5  21      153.08      153.72     10.11 o 
   3   5  21        7.55       19.97      4.44 o 
   4   5  21       72.99       81.83     16.14 o 
   5   5  21       73.99       83.79     10.44 o 
  -5   6  21      375.93      406.42     20.16 o 
  -4   6  21        8.93       15.20      3.87 o 
  -3   6  21      111.25      114.73     10.69 o 
  -2   6  21       52.70       63.31      6.31 o 
  -1   6  21        0.12        2.41      2.73 o 
   0   6  21      213.00      196.11     12.53 o 
   1   6  21        0.66       10.96      3.69 o 
   2   6  21       52.21       72.58     15.06 o 
   3   6  21      203.11      221.12     18.96 o 
  -1   7  21      593.28      618.57     27.02 o 
   0   7  21       75.25       78.96      7.35 o 
  -9   0  22      559.21      616.42     33.53 o 
  -8   0  22       10.66       16.07      5.67 o 
  -7   0  22      264.33      232.45     16.74 o 
  -6   0  22     1310.55     1152.65     50.70 o 
  -5   0  22       18.56       23.94      5.01 o 
  -4   0  22      298.62      292.41     15.25 o 
  -3   0  22      863.41      859.72     29.06 o 
  -2   0  22        0.00        1.10      1.94 o 
  -1   0  22      929.22      965.86     44.16 o 
   0   0  22        0.01        6.61      2.25 o 
   1   0  22       11.20       25.63      3.64 o 
   2   0  22      185.76      240.08     44.01 o 
   3   0  22       12.46       22.25      7.67 o 
   4   0  22      868.90      808.82     43.92 o 
   5   0  22      167.07      202.55     17.79 o 
   6   0  22        5.58       19.09     19.01 o 
   7   0  22       11.26        8.01      7.34 o 
  -8   1  22        8.86       27.29      3.86 o 
  -7   1  22      559.01      610.27     21.47 o 
  -6   1  22      184.43      178.98      9.37 o 
  -5   1  22       30.33       46.54      4.14 o 
  -4   1  22      131.01      124.30      7.11 o 
  -3   1  22      321.61      323.87     12.69 o 
  -2   1  22       65.14       62.94      4.48 o 
  -1   1  22      330.90      344.46     12.93 o 
   0   1  22       77.59       82.95      5.15 o 
   1   1  22      196.22      204.18      9.22 o 
   2   1  22      297.11      304.55     15.84 o 
   3   1  22      829.78      841.69     93.40 o 
   4   1  22       28.67       32.67      8.02 o 
   5   1  22     1209.28     1316.36     75.44 o 
   6   1  22       66.62       81.72      8.57 o 
   7   1  22      157.40      193.71     14.72 o 
  -8   2  22        5.96       10.59      2.68 o 
  -7   2  22        1.43       11.09      2.72 o 
  -6   2  22      566.12      514.94     18.93 o 
  -5   2  22       63.32       57.63      4.79 o 
  -4   2  22       45.09       54.17      4.45 o 
  -3   2  22      788.61      801.84     24.79 o 
  -2   2  22      371.87      346.81     13.34 o 
  -1   2  22       26.76       35.85      3.48 o 
   0   2  22        0.73        5.51      2.79 o 
   1   2  22      315.98      353.56     23.62 o 
   2   2  22      183.41      192.62     19.45 o 
   3   2  22       91.79      101.75      8.84 o 
   4   2  22       73.23       73.06      7.60 o 
   5   2  22       30.78       40.73      6.12 o 
   6   2  22       19.64       21.28      5.30 o 
   7   2  22       90.43      106.01     11.62 o 
  -8   3  22      877.38      827.63     29.88 o 
  -7   3  22       29.13       41.37      5.34 o 
  -6   3  22      256.06      284.06     12.90 o 
  -5   3  22      104.81      127.07      7.67 o 
  -4   3  22      408.52      413.69     18.77 o 
  -3   3  22        0.02        4.65      2.39 o 
  -2   3  22      766.97      772.22     28.49 o 
  -1   3  22        0.53        8.71      3.23 o 
   0   3  22      373.70      334.78     15.74 o 
   1   3  22      173.37      177.75     11.84 o 
   2   3  22       67.44       74.65      6.73 o 
   3   3  22       15.60       32.25      5.03 o 
   4   3  22      544.10      540.14     26.75 o 
   5   3  22      359.52      388.07     36.12 o 
   6   3  22      343.41      361.29     21.02 o 
  -7   4  22       83.99       92.85      7.90 o 
  -6   4  22       87.95       87.53      7.54 o 
  -5   4  22        0.13        6.25      2.55 o 
  -4   4  22      567.31      577.85     24.28 o 
  -3   4  22        5.85       12.45      3.37 o 
  -2   4  22      959.36      906.00     33.08 o 
  -1   4  22       32.78       32.16      5.52 o 
   0   4  22      517.28      566.34     23.20 o 
   1   4  22       54.16       76.31      8.86 o 
   2   4  22      819.06      776.07     62.01 o 
   3   4  22      196.96      216.17     17.14 o 
   4   4  22       16.12       25.43      4.85 o 
   5   4  22      288.10      286.70     23.39 o 
  -6   5  22      536.78      523.94     40.83 o 
  -5   5  22       31.26       38.62      5.57 o 
  -4   5  22      458.70      490.56     22.53 o 
  -3   5  22       19.67       25.77      4.25 o 
  -2   5  22       38.73       42.55      5.01 o 
  -1   5  22       54.02       56.18      6.03 o 
   0   5  22        4.48       19.84      4.07 o 
   1   5  22      388.87      395.63     18.83 o 
   2   5  22      429.26      466.46     42.49 o 
   3   5  22       17.09       26.49      4.73 o 
   4   5  22     1013.15     1050.53    134.09 o 
  -4   6  22      621.90      593.74     26.18 o 
  -3   6  22       49.97       63.87      6.42 o 
  -2   6  22     1249.33     1296.83     45.68 o 
  -1   6  22        7.84        6.56      5.78 o 
   0   6  22      716.22      678.17     28.41 o 
   1   6  22       86.06       78.81      9.51 o 
   2   6  22       64.65       89.31     12.91 o 
  -8   1  23       63.58       60.65      4.73 o 
  -7   1  23        4.33       22.64      3.48 o 
  -6   1  23      211.70      150.53      8.37 o 
  -5   1  23      436.41      399.04     15.46 o 
  -4   1  23       34.65       39.48      3.74 o 
  -3   1  23      226.33      225.76     10.20 o 
  -2   1  23      632.25      609.75     19.87 o 
  -1   1  23      598.85      598.65     19.41 o 
   0   1  23       39.33       41.28      3.36 o 
   1   1  23        0.00        6.86      1.90 o 
   2   1  23        6.06        9.64      2.97 o 
   3   1  23      162.58      171.04     17.35 o 
   4   1  23      409.36      441.31     22.35 o 
   5   1  23        0.03        7.77      3.71 o 
   6   1  23      501.15      557.67     27.54 o 
  -8   2  23       80.30      106.58      7.06 o 
  -7   2  23      146.25      148.13     10.61 o 
  -6   2  23       23.56       24.67      3.50 o 
  -5   2  23       16.23       19.10      2.77 o 
  -4   2  23      396.27      384.12     19.73 o 
  -3   2  23        5.18       14.82      3.15 o 
  -2   2  23      125.57      128.65      7.15 o 
  -1   2  23        4.02       10.93      3.37 o 
   0   2  23      711.18      708.88     25.86 o 
   1   2  23       70.86       76.13      6.91 o 
   2   2  23       25.78       37.82      3.93 o 
   3   2  23        2.48       13.60      4.02 o 
   4   2  23      501.78      539.73     39.48 o 
   5   2  23      139.89      177.30     15.13 o 
   6   2  23        1.76       10.99      4.27 o 
  -7   3  23      281.25      250.15     12.33 o 
  -6   3  23      211.88      206.67     10.68 o 
  -5   3  23       88.97       79.06      6.86 o 
  -4   3  23      253.54      268.39     14.31 o 
  -3   3  23       75.95       97.66      7.66 o 
  -2   3  23        0.36        6.90      2.86 o 
  -1   3  23       47.32       68.01      6.40 o 
   0   3  23      316.91      332.74     15.75 o 
   1   3  23       16.09       26.64      4.97 o 
   2   3  23      143.24      153.66     10.00 o 
   3   3  23       39.70       47.86      6.02 o 
   4   3  23        2.23       10.31      3.98 o 
   5   3  23        5.76       21.17      5.93 o 
   6   3  23      327.64      371.31     26.80 o 
  -6   4  23      341.15      306.03     16.52 o 
  -5   4  23       44.23       53.40      6.02 o 
  -4   4  23       42.30       53.19      5.53 o 
  -3   4  23        5.12        7.59      2.98 o 
  -2   4  23       36.77       56.09      5.77 o 
  -1   4  23      592.31      549.66     22.99 o 
   0   4  23      112.61      138.20      9.59 o 
   1   4  23       29.46       46.03      5.38 o 
   2   4  23      627.17      644.59     42.42 o 
   3   4  23       23.69       33.36      5.97 o 
   4   4  23      155.41      172.70     12.58 o 
   5   4  23       64.69       81.60     10.43 o 
  -5   5  23       24.29       43.37      6.84 o 
  -4   5  23        0.03        8.48      3.39 o 
  -3   5  23       19.30       21.09      4.19 o 
  -2   5  23       12.44       14.46      3.65 o 
  -1   5  23        0.97        6.13      2.59 o 
   0   5  23      195.92      202.86     13.88 o 
   1   5  23      165.01      191.32     13.90 o 
   2   5  23        0.59       11.10      6.50 o 
   3   5  23      171.43      149.26     19.14 o 
  -3   6  23       87.39       93.49      7.97 o 
  -2   6  23       83.90      113.68      8.82 o 
  -1   6  23      245.75      257.12     14.91 o 
   0   6  23        8.53       24.46      4.18 o 
   1   6  23      139.37      159.76     13.27 o 
  -8   0  24      321.10      270.66     27.69 o 
  -7   0  24     1857.23     1760.80     73.58 o 
  -6   0  24      613.50      510.12     28.06 o 
  -5   0  24     1274.51     1200.13     52.60 o 
  -4   0  24      801.96      679.99     33.48 o 
  -3   0  24     1993.71     2108.80     82.52 o 
  -2   0  24      172.29      188.65     13.66 o 
  -1   0  24      484.17      540.81     30.69 o 
   0   0  24      166.99      187.11     27.35 o 
   1   0  24        0.56        5.34      6.00 o 
   2   0  24      485.03      464.67     24.48 o 
   3   0  24      168.72      190.13     20.68 o 
   4   0  24       35.52       38.03      8.67 o 
  -7   1  24      829.94      755.23     24.77 o 
  -6   1  24       68.75       75.73      5.54 o 
  -5   1  24      202.46      198.79      9.86 o 
  -4   1  24      115.38      125.85      7.24 o 
  -3   1  24       94.98      114.58      6.73 o 
  -2   1  24      112.65      114.13      6.58 o 
  -1   1  24      193.04      204.30      9.33 o 
   0   1  24      239.83      231.56     11.20 o 
   1   1  24      966.42     1059.62     30.14 o 
   2   1  24        0.06        0.03      2.42 o 
   3   1  24     2379.45     2335.81    113.79 o 
   4   1  24      138.85      166.46     12.10 o 
   5   1  24      748.19      735.63     68.92 o 
   6   1  24       40.88       64.56      7.03 o 
  -7   2  24      590.72      595.10     29.49 o 
  -6   2  24      221.37      225.26     11.07 o 
  -5   2  24      584.40      594.43     20.81 o 
  -4   2  24       44.62       46.18      3.94 o 
  -3   2  24     1098.74     1086.71     31.99 o 
  -2   2  24        3.04       12.58      2.60 o 
  -1   2  24     1205.52     1186.67     39.03 o 
   0   2  24       54.66       43.85      4.79 o 
   1   2  24      146.03      182.32      9.64 o 
   2   2  24      397.77      404.00     18.52 o 
   3   2  24       41.35       55.39      6.28 o 
   4   2  24       33.45       37.83      6.07 o 
   5   2  24      266.93      308.53     21.62 o 
   6   2  24       22.86       43.49      5.67 o 
  -6   3  24       34.97       31.61      4.92 o 
  -5   3  24       89.99       86.52      7.22 o 
  -4   3  24       20.06       25.53      4.26 o 
  -3   3  24      142.87      142.79      9.50 o 
  -2   3  24      237.00      232.20     14.06 o 
  -1   3  24       12.77       26.65      5.39 o 
   0   3  24       65.70       93.10      7.16 o 
   1   3  24      417.20      445.24     19.84 o 
   2   3  24      240.54      267.81     25.07 o 
   3   3  24       64.36       72.10      7.19 o 
   4   3  24      328.65      335.98     27.42 o 
   5   3  24       53.67       53.64      6.52 o 
  -6   4  24      622.32      646.70     31.12 o 
  -5   4  24        3.10        8.30      3.26 o 
  -4   4  24      285.73      294.24     16.47 o 
  -3   4  24        0.34        5.45      2.98 o 
  -2   4  24      238.78      248.82     13.74 o 
  -1   4  24       11.68       16.41      3.33 o 
   0   4  24        8.42        9.45      3.08 o 
   1   4  24        1.19       16.09     16.34 o 
   2   4  24        2.27       11.57      4.29 o 
   3   4  24        0.01        8.12      3.07 o 
   4   4  24      329.35      362.43     28.98 o 
  -4   5  24       18.50       37.04      8.00 o 
  -3   5  24       38.20       57.21      6.55 o 
  -2   5  24      104.97      132.14      9.68 o 
  -1   5  24       82.15      102.06      8.05 o 
   0   5  24      825.56      879.74     33.74 o 
   1   5  24      134.26      147.54     11.84 o 
   2   5  24     1143.39     1412.66     68.36 o 
  -7   1  25        1.88       10.04      3.16 o 
  -6   1  25       15.72       16.98      3.10 o 
  -5   1  25       29.21       30.18      3.99 o 
  -4   1  25        1.99        9.66      2.30 o 
  -3   1  25      184.60      170.92      8.58 o 
  -2   1  25       10.42       12.06      2.35 o 
  -1   1  25      305.27      323.56     12.79 o 
   0   1  25        0.79       12.15      2.45 o 
   1   1  25       74.72      112.26      6.24 o 
   2   1  25       29.36       46.77      4.74 o 
   3   1  25      384.02      393.75     20.76 o 
   4   1  25      667.99      677.82     41.52 o 
   5   1  25      457.38      486.74     35.28 o 
  -6   2  25      180.06      184.58      9.88 o 
  -5   2  25      104.00      107.44      6.86 o 
  -4   2  25        7.49       14.15      2.52 o 
  -3   2  25      303.11      300.86     12.72 o 
  -2   2  25      133.03      141.66      9.13 o 
  -1   2  25      191.65      210.81     11.59 o 
   0   2  25      316.67      346.33     15.92 o 
   1   2  25       25.69       32.81      4.77 o 
   2   2  25       17.01       11.79      5.60 o 
   3   2  25       28.51       32.88     10.11 o 
   4   2  25      143.97      151.71     11.56 o 
   5   2  25      248.79      298.74     27.17 o 
  -6   3  25      278.46      272.99     14.92 o 
  -5   3  25       98.97       95.22      7.65 o 
  -4   3  25      206.37      245.42     13.59 o 
  -3   3  25       10.52       16.91      3.90 o 
  -2   3  25       41.80       56.15      5.52 o 
  -1   3  25       12.57       14.46      3.62 o 
   0   3  25      273.31      285.96     17.91 o 
   1   3  25      166.25      179.78     18.16 o 
   2   3  25       56.07       66.66      9.87 o 
   3   3  25      263.19      273.90     16.74 o 
   4   3  25      386.34      457.22     41.14 o 
  -5   4  25        0.37        4.87      2.69 o 
  -4   4  25      505.43      484.93     22.11 o 
  -3   4  25        7.88       13.65      3.56 o 
  -2   4  25      916.97      895.05     33.58 o 
  -1   4  25      115.47      128.76      9.23 o 
   0   4  25      362.61      341.13     17.03 o 
   1   4  25       23.13       28.37      7.78 o 
   2   4  25        0.73        8.40      4.06 o 
   3   4  25        0.67        5.51      4.46 o 
  -2   5  25      210.45      224.99     13.58 o 
  -1   5  25        0.12        7.12      4.33 o 
   0   5  25      211.34      243.70     14.11 o 
   1   5  25       24.79       45.12      5.48 o 
  -6   0  26       13.40       14.23      4.17 o 
  -5   0  26       14.19       20.51      4.94 o 
  -4   0  26      159.41      167.01     13.39 o 
  -3   0  26       43.21       46.44      7.34 o 
  -2   0  26       27.89       34.20      5.29 o 
  -1   0  26      189.24      192.65     14.06 o 
   0   0  26      276.62      328.61     37.02 o 
   1   0  26     1032.88     1139.58     94.06 o 
   2   0  26       35.90       49.37     10.01 o 
  -6   1  26       27.94       37.99      4.17 o 
  -5   1  26      235.59      261.24     13.23 o 
  -4   1  26       69.27       72.76      5.89 o 
  -3   1  26     1681.93     1751.92     70.41 o 
  -2   1  26       56.10       66.39      5.41 o 
  -1   1  26     1138.19     1204.96     37.39 o 
   0   1  26      113.36      120.15      7.51 o 
   1   1  26       57.64       85.76      8.93 o 
   2   1  26        9.05       11.95      5.41 o 
   3   1  26       57.72       86.80      8.04 o 
   4   1  26       26.62       51.70      6.14 o 
  -6   2  26      195.63      205.92     10.62 o 
  -5   2  26       99.81       92.75      6.18 o 
  -4   2  26        0.32        8.32      2.15 o 
  -3   2  26       22.54       34.74      4.88 o 
  -2   2  26       44.31       60.66      5.54 o 
  -1   2  26        0.61        9.23      2.84 o 
   0   2  26       36.84       63.05      5.50 o 
   1   2  26      484.05      480.77     25.11 o 
   2   2  26      179.60      151.80     18.01 o 
   3   2  26      616.76      616.59     63.72 o 
   4   2  26       56.41       76.61      7.83 o 
  -5   3  26       50.19       72.17      6.46 o 
  -4   3  26      146.30      165.34     10.79 o 
  -3   3  26      481.68      468.18     20.86 o 
  -2   3  26      790.57      849.32     35.53 o 
  -1   3  26      103.75      135.01      9.20 o 
   0   3  26      321.73      343.79     16.72 o 
   1   3  26       62.35       90.96      8.36 o 
   2   3  26       15.89       22.23     12.34 o 
   3   3  26       95.02       81.95     13.34 o 
  -3   4  26       89.12       94.44      7.73 o 
  -2   4  26       16.05       32.20      4.01 o 
  -1   4  26       44.60       61.50      6.05 o 
   0   4  26      514.20      541.67     23.41 o 
   1   4  26       61.46       86.06      8.51 o 
   2   4  26      305.14      400.94     38.69 o 
  -5   1  27       23.56       32.53      4.42 o 
  -4   1  27        4.07       16.30      3.44 o 
  -3   1  27        1.20       14.15      4.12 o 
  -2   1  27       69.71       87.31      6.33 o 
  -1   1  27       51.94       89.27      6.14 o 
   0   1  27      222.86      254.96     16.17 o 
   1   1  27      236.09      266.75     23.35 o 
   2   1  27      106.95      145.43     18.68 o 
   3   1  27      201.59      217.49     15.68 o 
  -5   2  27        3.18        9.08      2.77 o 
  -4   2  27      111.55      129.97      8.95 o 
  -3   2  27      158.35      190.10     11.27 o 
  -2   2  27       64.17       79.71      6.69 o 
  -1   2  27       18.19       32.84      4.68 o 
   0   2  27        2.33       10.16      3.12 o 
   1   2  27      356.82      361.09     19.32 o 
   2   2  27      189.96      180.04     28.35 o 
   3   2  27       45.69       66.17     10.34 o 
  -3   3  27      131.13      137.98      9.67 o 
  -2   3  27      287.47      324.02     16.32 o 
  -1   3  27       70.35       68.45      6.20 o 
   0   3  27      473.29      538.41     22.92 o 
   1   3  27       63.71       91.66      8.43 o 
   2   3  27      180.48      213.84     20.35 o 
  -4   0  28       32.41       49.47      7.00 o 
  -3   0  28      689.50      750.76     37.45 o 
  -2   0  28       75.63      116.88     10.35 o 
  -1   0  28      586.28      668.51     33.61 o 
   0   0  28      124.52      133.84     11.20 o 
   1   0  28      318.17      389.60     30.69 o 
  -4   1  28        9.93       13.99      2.92 o 
  -3   1  28      624.03      642.23     26.58 o 
  -2   1  28      356.92      384.96     24.55 o 
  -1   1  28       17.72       34.47      4.91 o 
   0   1  28       66.19       88.28      7.45 o 
   1   1  28     1039.19     1119.42     69.38 o 
   2   1  28       36.77       48.70     10.01 o 
  -3   2  28      421.90      480.22     23.95 o 
  -2   2  28       26.69       44.01      4.42 o 
  -1   2  28      519.88      627.59     27.49 o 
   0   2  28      213.25      233.59     12.53 o 
   1   2  28      561.25      694.28     31.02 o 
  -1   1  29       20.33       35.26      5.97 o 
                                                 
